# Supplementary material for: Neur-Ally: a deep learning model for regulatory variant prediction based on genomic and epigenomic features in brain and its validation in certain neurological disorders
Source: NAR Genom Bioinform. 2025 Jun 13;7(2):lqaf080. doi: 10.1093/nargab/lqaf080 (PMC12164584; doi:10.1093/nargab/lqaf080)
Supplement: lqaf080_Supplemental_Files [file lqaf080_supplemental_files.zip]

Archive with 5 entries (5 files):
- supp-1.csv
- supp-2.csv
- supp-3.csv
- supp-4.csv
- SUPPLEMENTARY INFORMATION.docx
