# Supplementary material for: Neur-Ally: a deep learning model for regulatory variant prediction based on genomic and epigenomic features in brain and its validation in certain neurological disorders
Source: NAR Genom Bioinform. 2025 Jun 13;7(2):lqaf080. doi: 10.1093/nargab/lqaf080 (PMC12164584; doi:10.1093/nargab/lqaf080)
Supplement: lqaf080_Supplemental_Files [file lqaf080_supplemental_files.zip › supp-1.csv]

Sample	Assay	Bed_file	AUROC	PR-AUC	Baseline_PR-AUC
dorsolateral-prefrontal-cortex	H3K4me3	ENCFF859JHN.bed	0.961070343421738	0.664303744298049	0.017908960459184
dorsolateral-prefrontal-cortex	CTCF	ENCFF237RIC.bed	0.947228277923789	0.402955704826332	0.007696906887755
dorsolateral-prefrontal-cortex	CTCF	ENCFF847LHJ.bed	0.951463628158252	0.401901968330918	0.006925621811224
dorsolateral-prefrontal-cortex	DNase-seq	ENCFF267YYH.bed	0.898198271524124	0.184693653596805	0.023192362882653
dorsolateral-prefrontal-cortex	H3K4me3	ENCFF629GOS.bed	0.953842573890412	0.654050784722755	0.021789301658163
dorsolateral-prefrontal-cortex	H3K4me3	ENCFF706DGK.bed	0.961968292527974	0.657277310420176	0.015051020408163
dorsolateral-prefrontal-cortex	H3K4me3	ENCFF009QWW.bed	0.929786730212576	0.587604944300445	0.028132971938776
astrocyte	H2AFZ	ENCFF014XDW.bed	0.881978971719939	0.3513299823706	0.028103077168367
posterior-cingulate-gyrus	DNase-seq	ENCFF626KCP.bed	0.925630999082716	0.162251344470052	0.009263392857143
dorsolateral-prefrontal-cortex	CTCF	ENCFF811LFG.bed	0.9563413258824	0.419126527611333	0.005917171556122
temporal-lobe	H3K36me3	ENCFF765KAL.bed	0.833830516812478	0.074870746521094	0.014335538903061
globus-pallidus	DNase-seq	ENCFF397GLL.bed	0.885540108123046	0.165049020549799	0.007762675382653
dorsolateral-prefrontal-cortex	H3K4me3	ENCFF261NKP.bed	0.953800992877893	0.649268970280133	0.021480389030612
dorsolateral-prefrontal-cortex	H3K27me3	ENCFF889LTS.bed	0.748861548474405	0.136771397713855	0.006975446428571
posterior-cingulate-gyrus	DNase-seq	ENCFF376UYD.bed	0.968383267635408	0.280799720937062	0.005568399234694
brain	H3K9me3	ENCFF717QUI.bed	0.781580747893447	0.152027696035727	0.038083944515306
dorsolateral-prefrontal-cortex	DNase-seq	ENCFF358ZOO.bed	0.9421970376807	0.19691120233014	0.008266900510204
head-of-caudate-nucleus	DNase-seq	ENCFF694QZU.bed	0.936767938900951	0.269225208952116	0.010002790178572
SK-N-MC	H3K9ac	ENCFF122KJD.bed	0.829469148344774	0.268589053750505	0.032517538265306
dorsolateral-prefrontal-cortex	H3K4me3	ENCFF963UEV.bed	0.966043469265876	0.696384785066797	0.018429129464286
dorsolateral-prefrontal-cortex	DNase-seq	ENCFF731URZ.bed	0.935682196217727	0.226286099532237	0.011352040816327
dorsolateral-prefrontal-cortex	H3K27ac	ENCFF610ZPW.bed	0.814628801750112	0.231433565577974	0.041515864158163
SK-N-SH	H3K36me3	ENCFF256KSY.bed	0.796211579413313	0.140617679644864	0.040814333545918
brain	CTCF	ENCFF299IFD.bed	0.930868899333767	0.386674535856289	0.00830078125
SK-N-SH	GLIS3	ENCFF805ZFZ.bed	0.848610253038139	0.011856702606031	0.000382653061224
dorsolateral-prefrontal-cortex	H3K4me3	ENCFF384NUC.bed	0.922191921780818	0.5669075785863	0.031827965561225
SK-N-SH	ZNF70	ENCFF268RHV.bed	0.75790730627762	0.006433334059757	0.000928730867347
dorsolateral-prefrontal-cortex	CTCF	ENCFF484HIN.bed	0.95695682360237	0.375631706698104	0.004948580994898
SK-N-SH	ZNF565	ENCFF116TSA.bed	0.835746791443835	0.008843415831162	0.000205277423469
dorsolateral-prefrontal-cortex	H3K27ac	ENCFF229NLK.bed	0.792084181392242	0.236725440320676	0.057242506377551
dorsolateral-prefrontal-cortex	H3K27me3	ENCFF877AFT.bed	0.894436587916885	0.150653504473475	0.001994977678571
head-of-caudate-nucleus	DNase-seq	ENCFF827HTL.bed	0.936156520823553	0.242656571526585	0.010287786989796
head-of-caudate-nucleus	DNase-seq	ENCFF510VDM.bed	0.938486446609172	0.259327637737394	0.009781568877551
dorsolateral-prefrontal-cortex	H3K4me3	ENCFF775DIQ.bed	0.953887840718833	0.6449585726898	0.018435108418367
germinal-matrix	H3K9me3	ENCFF493XBF.bed	0.795927303072329	0.135661879036348	0.03591159119898
head-of-caudate-nucleus	DNase-seq	ENCFF848GFM.bed	0.942945582969819	0.282471390425802	0.010070551658163
SK-N-SH	MXI1	ENCFF030DAG.bed	0.931807519552958	0.202042220290698	0.005092075892857
choroid-plexus-epithelial-cell	DNase-seq	ENCFF876SGV.bed	0.815973727776288	0.157206748144038	0.028635204081633
dorsolateral-prefrontal-cortex	H3K27me3	ENCFF756BDJ.bed	0.712586043359353	0.11029527485301	0.020770886479592
temporal-lobe	H3K27me3	ENCFF381GOF.bed	0.791130674311531	0.090064420269187	0.021195392219388
posterior-cingulate-gyrus	DNase-seq	ENCFF900IJE.bed	0.942249047046086	0.15744246558891	0.006176259566327
dorsolateral-prefrontal-cortex	H3K27ac	ENCFF189UQY.bed	0.809523602846465	0.258429833266556	0.053077168367347
dorsolateral-prefrontal-cortex	CTCF	ENCFF302EBF.bed	0.941896156554102	0.407089200227032	0.008248963647959
motor-neuron	H3K4me3	ENCFF153WWO.bed	0.978451819469493	0.732587481475507	0.014492984693878
SK-N-SH	H3K4me2	ENCFF680QLN.bed	0.813985060755324	0.307304624108111	0.047199856505102
motor-neuron	H3K4me3	ENCFF852WHF.bed	0.970880775108919	0.715498083046329	0.015724649234694
dorsolateral-prefrontal-cortex	CTCF	ENCFF159EKP.bed	0.952759529736946	0.418321211654908	0.007914142219388
head-of-caudate-nucleus	DNase-seq	ENCFF426CKX.bed	0.941862798053838	0.264425249479631	0.009654017857143
posterior-cingulate-gyrus	DNase-seq	ENCFF227XCF.bed	0.952078557647032	0.248634385261977	0.008370535714286
dorsolateral-prefrontal-cortex	H3K27ac	ENCFF474VLR.bed	0.823457910162719	0.263344344163941	0.037890625
SK-N-SH	PBX3	ENCFF154YQZ.bed	0.838749499843469	0.057923669543529	0.006144371811224
dorsolateral-prefrontal-cortex	CTCF	ENCFF108PPI.bed	0.959704490238907	0.379825844145503	0.005666055484694
caudate-nucleus	H3K4me3	ENCFF979YXX.bed	0.938210922982159	0.547083020552898	0.020665258290816
SK-N-MC	FOXP2	ENCFF085CNS.bed	0.865926511607992	0.076068961366845	0.003565449617347
dorsolateral-prefrontal-cortex	CTCF	ENCFF822EDI.bed	0.949937679427164	0.40198959859198	0.006531010841837
dorsolateral-prefrontal-cortex	H3K4me3	ENCFF700VSF.bed	0.957487932608803	0.651609089796856	0.01966477997449
motor-neuron	H3K4me1	ENCFF785LEY.bed	0.790636360555946	0.11192260553596	0.034618144132653
dorsolateral-prefrontal-cortex	H3K27me3	ENCFF620QQE.bed	0.727642276265718	0.134080986228643	0.015561224489796
posterior-cingulate-gyrus	DNase-seq	ENCFF059KEW.bed	0.923222455031672	0.184369074426093	0.011162707270408
SK-N-SH	POU6F1	ENCFF065OBK.bed	0.836242870084772	0.013333549126116	0.000442442602041
astrocyte	H3K27ac	ENCFF449QCR.bed	0.786221218301723	0.195819034239888	0.037370455994898
dorsolateral-prefrontal-cortex	H3K27me3	ENCFF218KRJ.bed	0.744078623702673	0.145332409951139	0.006098533163265
dorsolateral-prefrontal-cortex	H3K36me3	ENCFF846NTY.bed	0.832422943325149	0.108502326237964	0.022263632015306
SK-N-MC	H3K27ac	ENCFF104LAY.bed	0.725159411328479	0.102173066089486	0.060186144770408
layer-of-hippocampus	H3K27me3	ENCFF700KWB.bed	0.849976787557288	0.094348160631918	0.012753109056123
SK-N-SH	NFIC	ENCFF749DWZ.bed	0.818342652519099	0.043415503609659	0.005520567602041
head-of-caudate-nucleus	DNase-seq	ENCFF034GAG.bed	0.948040942308004	0.269162374165012	0.008801020408163
dorsolateral-prefrontal-cortex	H3K4me3	ENCFF051DLA.bed	0.954794349536411	0.647234879815808	0.020713089923469
dorsolateral-prefrontal-cortex	H3K27me3	ENCFF689TKU.bed	0.758413824516463	0.145834740273105	0.015351961096939
SK-N-SH	H3K9me3	ENCFF492WIJ.bed	0.685799515896908	0.013695189527708	0.008085538903061
dorsolateral-prefrontal-cortex	DNase-seq	ENCFF972QRH.bed	0.937719730330411	0.220978830463087	0.008506058673469
dorsolateral-prefrontal-cortex	H3K4me3	ENCFF901ZYJ.bed	0.954294415177016	0.648742212601127	0.02181321747449
SK-N-SH	OSR1	ENCFF318YAU.bed	0.86988834543964	0.040339818132967	0.000153459821429
temporal-lobe	H3K4me1	ENCFF452SPQ.bed	0.821933082845034	0.179359346523626	0.051911272321429
substantia-nigra	H3K9me3	ENCFF693XRD.bed	0.801004845919861	0.03917326875067	0.011282286352041
dorsolateral-prefrontal-cortex	H3K27me3	ENCFF370CQH.bed	0.734464580280812	0.130220515062151	0.013948899872449
head-of-caudate-nucleus	DNase-seq	ENCFF468LHX.bed	0.927607064034539	0.248369453438826	0.009458705357143
posterior-cingulate-gyrus	DNase-seq	ENCFF691UUG.bed	0.937818608137049	0.183779871798529	0.005474728954082
head-of-caudate-nucleus	DNase-seq	ENCFF443BJO.bed	0.935341710739954	0.249931099668316	0.013689811862245
dorsolateral-prefrontal-cortex	H3K27ac	ENCFF586OIU.bed	0.843371839301026	0.313877736660535	0.050601881377551
SK-N-SH	TAF1	ENCFF407IDB.bed	0.672295813429247	0.08342144095697	0.039269770408163
dorsolateral-prefrontal-cortex	H3K4me3	ENCFF095HVI.bed	0.928562998346682	0.589191111444607	0.029288903061225
dorsolateral-prefrontal-cortex	H3K27me3	ENCFF276LSC.bed	0.856818754739935	0.190050359760984	0.003926179846939
posterior-cingulate-gyrus	DNase-seq	ENCFF615PSI.bed	0.97465235887332	0.322414745310356	0.003146922831633
head-of-caudate-nucleus	DNase-seq	ENCFF004MFA.bed	0.937232160929726	0.262746656181656	0.012788982780612
SK-N-SH	TCF4	ENCFF238RSZ.bed	0.761970891983598	0.010783832996655	0.003278459821429
dorsolateral-prefrontal-cortex	CTCF	ENCFF735UFW.bed	0.942989647875984	0.417964550463955	0.007330197704082
dorsolateral-prefrontal-cortex	H3K4me3	ENCFF324FFN.bed	0.940853496636741	0.605307269923297	0.024726961096939
motor-neuron	H3K4me1	ENCFF605EAL.bed	0.770364837074439	0.169656001059398	0.066517857142857
angular-gyrus	H3K4me1	ENCFF437RXH.bed	0.827367237654712	0.10602694178805	0.027794164540816
motor-neuron	H3K27ac	ENCFF788KZX.bed	0.816734553605148	0.277186975250365	0.042713647959184
motor-neuron	ATAC-seq	ENCFF432VON.bed	0.803876298999307	0.298778710640708	0.037298708545918
caudate-nucleus	H3K27ac	ENCFF495HNT.bed	0.845568949127445	0.267414990887533	0.041501913265306
dorsolateral-prefrontal-cortex	H3K27me3	ENCFF026LAQ.bed	0.747953504648859	0.135834680989663	0.016280691964286
dorsolateral-prefrontal-cortex	H3K4me3	ENCFF653PXI.bed	0.930565203404508	0.591779616909356	0.028665098852041
SK-N-SH	H3K9me2	ENCFF355FMZ.bed	0.896807958189698	0.049540271735039	0.006493144132653
posterior-cingulate-gyrus	DNase-seq	ENCFF061CZZ.bed	0.963531904743611	0.250585757048785	0.004591836734694
SK-N-SH	TOX2	ENCFF035QJG.bed	0.79707400579505	0.018462087943973	0.00095065369898
posterior-cingulate-gyrus	DNase-seq	ENCFF078QUD.bed	0.960616701473013	0.274582560214211	0.006612723214286
dorsolateral-prefrontal-cortex	DNase-seq	ENCFF771YBO.bed	0.975412685911822	0.329467779819871	0.004956552933673
head-of-caudate-nucleus	DNase-seq	ENCFF578IRP.bed	0.955359507393876	0.208686779204361	0.005893255739796
head-of-caudate-nucleus	DNase-seq	ENCFF922ZXC.bed	0.965729539293892	0.292533683507324	0.005098054846939
dorsolateral-prefrontal-cortex	CTCF	ENCFF427DTQ.bed	0.950644562097157	0.388033131544534	0.005943080357143
brain-microvascular-endothelial-cell	DNase-seq	ENCFF210JHJ.bed	0.877342407664822	0.151550648606554	0.010359534438776
dorsolateral-prefrontal-cortex	DNase-seq	ENCFF983AOQ.bed	0.966476235871265	0.26778035051608	0.005945073341837
dorsolateral-prefrontal-cortex	DNase-seq	ENCFF750SYW.bed	0.966546788462401	0.248460791978281	0.003914221938776
head-of-caudate-nucleus	DNase-seq	ENCFF159VDK.bed	0.951341621684722	0.303847441559346	0.008934550382653
posterior-cingulate-gyrus	DNase-seq	ENCFF924VXF.bed	0.957388717731037	0.268780182437969	0.007104990433673
SK-N-SH	ZFP3	ENCFF049VST.bed	0.831715143066799	0.041732377043728	0.002808115433673
posterior-cingulate-gyrus	DNase-seq	ENCFF731ALA.bed	0.953177668680965	0.282123116937973	0.009281329719388
posterior-cingulate-gyrus	DNase-seq	ENCFF883BOA.bed	0.950122318871584	0.173513921639979	0.007085060586735
SK-N-SH	EZH2phosphoT487	ENCFF280JJA.bed	0.987060242305922	0.049171968555722	0.00016940369898
posterior-cingulate-gyrus	DNase-seq	ENCFF854UOQ.bed	0.959546330515115	0.201147919955314	0.00573580994898
dorsolateral-prefrontal-cortex	CTCF	ENCFF201FRB.bed	0.956996141413793	0.363278321004177	0.004761240433673
dorsolateral-prefrontal-cortex	H3K27me3	ENCFF166LAY.bed	0.695132149409476	0.114886851037597	0.011304209183674
dorsolateral-prefrontal-cortex	H3K4me3	ENCFF006JBO.bed	0.956389546264553	0.641339564801408	0.02048190369898
dorsolateral-prefrontal-cortex	H3K27ac	ENCFF730HDE.bed	0.829127766177193	0.183912760275492	0.024174904336735
medulla-oblongata	DNase-seq	ENCFF270JMS.bed	0.858125263692872	0.133353797216421	0.011856265943878
dorsolateral-prefrontal-cortex	H3K27me3	ENCFF537LHJ.bed	0.780424542862697	0.136825502340791	0.016390306122449
head-of-caudate-nucleus	DNase-seq	ENCFF618TJG.bed	0.95863728596712	0.292340312895702	0.007507573341837
motor-neuron	ATAC-seq	ENCFF542CXX.bed	0.86862115642522	0.337598853501766	0.036872209821429
dorsolateral-prefrontal-cortex	CTCF	ENCFF246XGW.bed	0.957800034803153	0.402216147483966	0.005578364158163
dorsolateral-prefrontal-cortex	H3K27ac	ENCFF128AQO.bed	0.772891802582696	0.205830587465367	0.053904257015306
dorsolateral-prefrontal-cortex	H3K4me3	ENCFF337HUP.bed	0.939129952971849	0.614765876044001	0.026329320790816
head-of-caudate-nucleus	DNase-seq	ENCFF706ARD.bed	0.951955766392949	0.307564145586349	0.007334183673469
head-of-caudate-nucleus	DNase-seq	ENCFF060BYF.bed	0.897338987259961	0.209927033740821	0.009323182397959
dorsolateral-prefrontal-cortex	H3K27ac	ENCFF216XRU.bed	0.790664711621684	0.237592786878628	0.060086495535714
dorsolateral-prefrontal-cortex	H3K4me3	ENCFF686AFC.bed	0.944471569304667	0.614967178938552	0.022347337372449
SK-N-SH	RCOR1	ENCFF468VKV.bed	0.718829679409594	0.093769708882434	0.047698102678572
SK-N-SH	RXRA	ENCFF018FHH.bed	0.846808395542502	0.035546627034979	0.002728396045918
dorsolateral-prefrontal-cortex	DNase-seq	ENCFF391XXF.bed	0.977830327682143	0.272270578080946	0.003144929846939
head-of-caudate-nucleus	DNase-seq	ENCFF688ZPK.bed	0.947771364851238	0.29219417775149	0.01086575255102
dorsolateral-prefrontal-cortex	DNase-seq	ENCFF981QFY.bed	0.946615986363791	0.214798923490622	0.006521045918367
dorsolateral-prefrontal-cortex	H3K27ac	ENCFF681YKY.bed	0.848089267228776	0.183594646912481	0.012270806760204
angular-gyrus	H3K9me3	ENCFF631KBV.bed	0.801364620895788	0.052758288842525	0.015238360969388
dorsolateral-prefrontal-cortex	H3K4me3	ENCFF118NVV.bed	0.976624456484253	0.720444013102741	0.01556321747449
head-of-caudate-nucleus	DNase-seq	ENCFF204KDV.bed	0.939919601442169	0.273534573113808	0.010969387755102
dorsolateral-prefrontal-cortex	H3K27me3	ENCFF537QJH.bed	0.828236689222718	0.169395936602574	0.007108976403061
astrocyte-of-the-hippocampus	DNase-seq	ENCFF111AGF.bed	0.840282491916523	0.180194531913223	0.028509646045918
cingulate-gyrus	H3K27ac	ENCFF838BLK.bed	0.867248783295656	0.233718485216236	0.023738440688776
head-of-caudate-nucleus	DNase-seq	ENCFF930HNM.bed	0.938768116203465	0.245632408009914	0.011465640943878
dorsolateral-prefrontal-cortex	DNase-seq	ENCFF829MRV.bed	0.949029515054385	0.226075839383762	0.007840401785714
dorsolateral-prefrontal-cortex	DNase-seq	ENCFF743LHA.bed	0.956858048061583	0.249087955926017	0.006937579719388
dorsolateral-prefrontal-cortex	CTCF	ENCFF821ZJF.bed	0.96122778928074	0.372152295397566	0.0046875
posterior-cingulate-gyrus	DNase-seq	ENCFF280SAO.bed	0.960602067362554	0.230970520400723	0.005907206632653
layer-of-hippocampus	H3K36me3	ENCFF337VKV.bed	0.789395884316497	0.103088079693918	0.030984933035714
dorsolateral-prefrontal-cortex	DNase-seq	ENCFF250SJN.bed	0.945959183937376	0.27113736895055	0.008988360969388
head-of-caudate-nucleus	DNase-seq	ENCFF870VMC.bed	0.936118051621271	0.271805399849245	0.009173708545918
head-of-caudate-nucleus	DNase-seq	ENCFF548PLG.bed	0.931063597264552	0.228563541513691	0.00892259247449
dorsolateral-prefrontal-cortex	CTCF	ENCFF534RYO.bed	0.936614728127012	0.412596397245319	0.007641103316327
head-of-caudate-nucleus	DNase-seq	ENCFF385SUY.bed	0.943871888266509	0.265731781105414	0.006453284438776
head-of-caudate-nucleus	DNase-seq	ENCFF955UTK.bed	0.936769315566345	0.225825124074504	0.011047114158163
PFSK-1	TAF1	ENCFF921WIP.bed	0.595755481092196	0.105501656374792	0.108478156887755
head-of-caudate-nucleus	DNase-seq	ENCFF653GPF.bed	0.968433955592309	0.284356507136947	0.003637197066327
dorsolateral-prefrontal-cortex	DNase-seq	ENCFF027NAT.bed	0.926374529637033	0.170264391104894	0.010760124362245
dorsolateral-prefrontal-cortex	DNase-seq	ENCFF617EFC.bed	0.951655212639319	0.255606517487977	0.013398836096939
dorsolateral-prefrontal-cortex	H3K27me3	ENCFF784CFJ.bed	0.902142618478815	0.102200761949521	0.000809151785714
dorsolateral-prefrontal-cortex	H3K27me3	ENCFF416CCS.bed	0.806540379101589	0.180698856423368	0.010552853954082
brain	DNase-seq	ENCFF301ARM.bed	0.889943899367459	0.114596970810479	0.005909199617347
PFSK-1	POLR2AphosphoS5	ENCFF785YQI.bed	0.704928089737229	0.135791099810395	0.074868463010204
head-of-caudate-nucleus	DNase-seq	ENCFF076GYZ.bed	0.957662440245021	0.300087937029822	0.007995854591837
SK-N-SH	JUND	ENCFF693HAG.bed	0.710679560468016	0.111682533881892	0.039989237882653
head-of-caudate-nucleus	DNase-seq	ENCFF840TVO.bed	0.942224434397794	0.267160881774978	0.011084980867347
posterior-cingulate-gyrus	DNase-seq	ENCFF488OCQ.bed	0.945056512169701	0.188965549168398	0.007860331632653
posterior-cingulate-gyrus	DNase-seq	ENCFF818CZA.bed	0.951320287270764	0.239099214816619	0.013879145408163
dorsolateral-prefrontal-cortex	H3K27me3	ENCFF745PTT.bed	0.952214860333691	0.183308912649735	0.001149952168367
dorsolateral-prefrontal-cortex	H3K27me3	ENCFF105UFM.bed	0.80978872067456	0.207123523800382	0.010321667729592
brain	DNase-seq	ENCFF693LCL.bed	0.861264459873069	0.141129653405889	0.01080397002551
astrocyte	H3K27me3	ENCFF864TKG.bed	0.798300718055763	0.116196704153362	0.015810347576531
dorsolateral-prefrontal-cortex	H3K27ac	ENCFF954CRD.bed	0.804636832873059	0.242775582916167	0.051036352040816
motor-neuron	H3K4me1	ENCFF493FAP.bed	0.80286787477942	0.126912795103381	0.035971380739796
dorsolateral-prefrontal-cortex	H3K27ac	ENCFF528AIU.bed	0.795256986492342	0.24890232446929	0.060853794642857
dorsolateral-prefrontal-cortex	H3K4me3	ENCFF186LFN.bed	0.951603405672007	0.642343337177505	0.022122130102041
SK-N-SH	MEF2A	ENCFF582FLX.bed	0.816459253598929	0.01649329806741	0.001303411989796
dorsolateral-prefrontal-cortex	CTCF	ENCFF835BZY.bed	0.957336316619831	0.361331884510244	0.004643654336735
PFSK-1	SIN3A	ENCFF984IIC.bed	0.932242020137006	0.104341731860183	0.001985012755102
brain	DNase-seq	ENCFF549EGS.bed	0.854977035144319	0.140909405430713	0.011417809311225
dorsolateral-prefrontal-cortex	H3K27ac	ENCFF812QHM.bed	0.821123792788509	0.291259162888946	0.062063536352041
dorsolateral-prefrontal-cortex	CTCF	ENCFF813NGM.bed	0.952616004898927	0.40219628304849	0.00559231505102
dorsolateral-prefrontal-cortex	H3K4me3	ENCFF535LNZ.bed	0.947523305925381	0.599736791338592	0.021615911989796
dorsolateral-prefrontal-cortex	H3K4me3	ENCFF154JNK.bed	0.941525267206526	0.622973619909101	0.026889349489796
posterior-cingulate-gyrus	DNase-seq	ENCFF681XDF.bed	0.955478178120889	0.178601793391247	0.004874840561224
layer-of-hippocampus	H3K27me3	ENCFF904KSM.bed	0.762208731912292	0.11500375634394	0.024774792729592
substantia-nigra	H3K27me3	ENCFF419YBC.bed	0.806996996515613	0.06499195938345	0.006708386479592
cingulate-gyrus	H3K9ac	ENCFF359FMD.bed	0.919629083659054	0.396870931087505	0.029807079081633
temporal-lobe	H3K36me3	ENCFF974GKG.bed	0.792847099556934	0.108049226484933	0.032593271683674
dorsolateral-prefrontal-cortex	DNase-seq	ENCFF510PLY.bed	0.957776295127784	0.286651737003909	0.012593670280612
dorsolateral-prefrontal-cortex	DNase-seq	ENCFF258FEY.bed	0.950278402757512	0.268158447394725	0.007218590561224
dorsolateral-prefrontal-cortex	CTCF	ENCFF659ZSO.bed	0.942873382713422	0.38906301434937	0.007118941326531
dorsolateral-prefrontal-cortex	CTCF	ENCFF981UJM.bed	0.932761776612793	0.398427448513866	0.008645567602041
dorsolateral-prefrontal-cortex	H3K27me3	ENCFF724HAK.bed	0.845278757559104	0.120067033218008	0.01500318877551
dorsolateral-prefrontal-cortex	DNase-seq	ENCFF583VEU.bed	0.952934800171966	0.285239612449865	0.008970424107143
posterior-cingulate-gyrus	DNase-seq	ENCFF093JBS.bed	0.976178488671388	0.287374694462029	0.003627232142857
dorsolateral-prefrontal-cortex	H3K27ac	ENCFF089YVE.bed	0.817060541877941	0.253895665313908	0.049838568239796
dorsolateral-prefrontal-cortex	DNase-seq	ENCFF615YXX.bed	0.950410861511657	0.211798143530793	0.007485650510204
brain	DNase-seq	ENCFF491PPP.bed	0.849126534423843	0.121353769569117	0.009135841836735
dorsolateral-prefrontal-cortex	CTCF	ENCFF660KBC.bed	0.95508279316714	0.375006928261958	0.005038265306122
posterior-cingulate-gyrus	DNase-seq	ENCFF956CIU.bed	0.96227023473487	0.260545372438933	0.00904615752551
dorsolateral-prefrontal-cortex	CTCF	ENCFF969MRV.bed	0.943786524786528	0.395470966741263	0.005446827168367
dorsolateral-prefrontal-cortex	DNase-seq	ENCFF853PIR.bed	0.958362155718655	0.216376600684292	0.006389508928571
dorsolateral-prefrontal-cortex	H3K4me3	ENCFF667UDE.bed	0.93957501688878	0.617144996085499	0.026446906887755
dorsolateral-prefrontal-cortex	H3K27me3	ENCFF370DBB.bed	0.683083820960697	0.114146073209814	0.014652423469388
caudate-nucleus	H3K27me3	ENCFF360EQE.bed	0.798683123189691	0.106218696585256	0.024170918367347
dorsolateral-prefrontal-cortex	DNase-seq	ENCFF135AQL.bed	0.964828202689314	0.256906236811977	0.00521165497449
motor-neuron	H3K27ac	ENCFF916FML.bed	0.884397066621934	0.277489270008256	0.014102359693878
substantia-nigra	H3K4me1	ENCFF356UEG.bed	0.805147382727555	0.125545512511103	0.038368941326531
dorsolateral-prefrontal-cortex	H3K27ac	ENCFF318GXB.bed	0.865311722474452	0.270870355425522	0.023573022959184
SK-N-SH	H3K4me1	ENCFF859KYV.bed	0.837337138271577	0.152518938310463	0.036631058673469
dorsolateral-prefrontal-cortex	H3K27ac	ENCFF672SGH.bed	0.775763000102386	0.197259204587515	0.044455516581633
layer-of-hippocampus	H3K4me3	ENCFF071XLQ.bed	0.929231487431855	0.566600374801336	0.023567044005102
dorsolateral-prefrontal-cortex	H3K27me3	ENCFF556GWE.bed	0.727012525168795	0.138036257734144	0.018114237882653
SK-N-SH	JUND	ENCFF246HKM.bed	0.854428995423144	0.075720380900154	0.005695950255102
dorsolateral-prefrontal-cortex	CTCF	ENCFF881GDD.bed	0.949878886369336	0.416276730252177	0.006652582908163
dorsolateral-prefrontal-cortex	DNase-seq	ENCFF870ORN.bed	0.876041859005993	0.138881130002684	0.011850286989796
frontal-cortex	DNase-seq	ENCFF855HES.bed	0.895120579088126	0.168306662216069	0.009347098214286
head-of-caudate-nucleus	DNase-seq	ENCFF034FHR.bed	0.972948411201231	0.318938691568966	0.003784677933673
dorsolateral-prefrontal-cortex	H3K27me3	ENCFF330NSJ.bed	0.68875170698409	0.142126347618784	0.01418606505102
dorsolateral-prefrontal-cortex	H3K4me3	ENCFF794FGI.bed	0.92814221570965	0.589226770594273	0.029318797831633
head-of-caudate-nucleus	DNase-seq	ENCFF290LOQ.bed	0.963094015524825	0.285569376627155	0.005078125
SK-N-SH	IRF3	ENCFF886DXP.bed	0.67015461542827	0.047292435759743	0.035867745535714
brain	H3K27me3	ENCFF319SIY.bed	0.807700402019885	0.108077687328871	0.006391501913265
BE2C	H3K27me3	ENCFF253TFO.bed	0.647102184749676	0.082841985747687	0.028254544005102
substantia-nigra	H3K4me3	ENCFF146OJJ.bed	0.905925278653041	0.456987290068925	0.018799824617347
layer-of-hippocampus	H3K4me1	ENCFF260KOR.bed	0.872590863186566	0.15006059854188	0.024426020408163
caudate-nucleus	H3K27me3	ENCFF647OAW.bed	0.820229726580388	0.063282140201529	0.004745296556122
head-of-caudate-nucleus	DNase-seq	ENCFF126IRF.bed	0.929622369727249	0.265292718607305	0.011330117984694
cingulate-gyrus	H3K27me3	ENCFF836LWT.bed	0.799556440409746	0.114762015801306	0.022823660714286
temporal-lobe	H3K27me3	ENCFF067HQZ.bed	0.79661422847433	0.092432617846714	0.015533322704082
dorsolateral-prefrontal-cortex	DNase-seq	ENCFF054JCY.bed	0.906985310995166	0.190924702121667	0.024212771045918
head-of-caudate-nucleus	DNase-seq	ENCFF094ZZB.bed	0.959640557623666	0.290133319790464	0.006754225127551
choroid-plexus-epithelial-cell	CTCF	ENCFF593OEP.bed	0.919513159843078	0.315112772458673	0.006459263392857
dorsolateral-prefrontal-cortex	H3K27me3	ENCFF221SKL.bed	0.760167866982808	0.134655297529004	0.022018494897959
SK-N-SH	ISL1	ENCFF368YCC.bed	0.768843267957664	0.034361515130515	0.009731744260204
dorsolateral-prefrontal-cortex	H3K4me3	ENCFF038YCT.bed	0.952824207587964	0.658292554301071	0.022287547831633
dorsolateral-prefrontal-cortex	H3K27ac	ENCFF283LVU.bed	0.823216614027565	0.280028729238184	0.056066645408163
dorsolateral-prefrontal-cortex	DNase-seq	ENCFF026BCO.bed	0.935911804078133	0.132264331975703	0.011730707908163
dorsolateral-prefrontal-cortex	H3K9ac	ENCFF251GMK.bed	0.926953724593513	0.403864335960179	0.026197783801021
astrocyte-of-the-cerebellum	DNase-seq	ENCFF173MXX.bed	0.863333532727935	0.147700202786662	0.010224011479592
dorsolateral-prefrontal-cortex	DNase-seq	ENCFF403OFG.bed	0.961397607698495	0.215576346105988	0.005817522321429
dorsolateral-prefrontal-cortex	H3K27me3	ENCFF570UGK.bed	0.73931714042339	0.114790373021993	0.015626992984694
head-of-caudate-nucleus	DNase-seq	ENCFF911LWH.bed	0.960941167320409	0.321849650519055	0.006879783163265
head-of-caudate-nucleus	DNase-seq	ENCFF794GBQ.bed	0.967132533884748	0.308537679699399	0.00324856505102
dorsolateral-prefrontal-cortex	H3K27me3	ENCFF873HRF.bed	0.903490918656233	0.207182754590556	0.002311862244898
head-of-caudate-nucleus	DNase-seq	ENCFF570VBF.bed	0.935917157919864	0.220145574806285	0.006170280612245
brain-pericyte	DNase-seq	ENCFF867BKX.bed	0.868959549835789	0.099583645519406	0.005803571428571
dorsolateral-prefrontal-cortex	DNase-seq	ENCFF066MUO.bed	0.962543351373456	0.266759009949357	0.004559948979592
caudate-nucleus	H3K9me3	ENCFF102WPN.bed	0.795278552562231	0.081258912378121	0.018291613520408
dorsolateral-prefrontal-cortex	DNase-seq	ENCFF571EPA.bed	0.968716175090635	0.22663305176039	0.002740353954082
head-of-caudate-nucleus	DNase-seq	ENCFF710FSD.bed	0.941048869699102	0.265398259216718	0.013137755102041
superior-temporal-gyrus	DNase-seq	ENCFF359LBG.bed	0.796592366405102	0.110593636555575	0.022225765306123
dorsolateral-prefrontal-cortex	H3K4me3	ENCFF825JIZ.bed	0.923425210921247	0.57123590192565	0.028539540816327
germinal-matrix	H3K4me1	ENCFF145XQU.bed	0.820333331910829	0.182999993757846	0.042245296556123
dorsolateral-prefrontal-cortex	CTCF	ENCFF893RLK.bed	0.953324638003294	0.391766075940766	0.005743781887755
posterior-cingulate-gyrus	DNase-seq	ENCFF360YQN.bed	0.911489698117334	0.176361435273824	0.023477359693878
posterior-cingulate-gyrus	DNase-seq	ENCFF456NVJ.bed	0.939200618614691	0.237350913246056	0.010337611607143
layer-of-hippocampus	H3K27ac	ENCFF823HIP.bed	0.83557761438731	0.315969441763259	0.038612085459184
brain	DNase-seq	ENCFF117OYB.bed	0.893024013536976	0.165890711107515	0.006640625
dorsolateral-prefrontal-cortex	CTCF	ENCFF756VJC.bed	0.954584592236765	0.387854928628141	0.005151865433673
frontal-cortex	DNase-seq	ENCFF631HBT.bed	0.928124341017583	0.19621632681018	0.007160794005102
motor-neuron	H3K27ac	ENCFF853JMX.bed	0.914099875026616	0.324939739258322	0.014610570790816
dorsolateral-prefrontal-cortex	DNase-seq	ENCFF726ELY.bed	0.952656273475683	0.271732316102059	0.006634646045918
D721Med	CTCF	ENCFF363BEL.bed	0.940925517516884	0.302559879357776	0.003641183035714
head-of-caudate-nucleus	DNase-seq	ENCFF279NKK.bed	0.947977134883326	0.290406990671945	0.007969945790816
head-of-caudate-nucleus	DNase-seq	ENCFF153SJJ.bed	0.909062400770784	0.242191410010991	0.014492984693878
dorsolateral-prefrontal-cortex	H3K27ac	ENCFF595JKW.bed	0.87147910018556	0.264641972585776	0.019766422193878
head-of-caudate-nucleus	DNase-seq	ENCFF658FWW.bed	0.949678844699148	0.273585848880677	0.008137356505102
SK-N-SH	RFX5	ENCFF773HOI.bed	0.891625556489627	0.049619214655267	0.000864955357143
SK-N-SH	TFAP2B	ENCFF646KYP.bed	0.826187706221944	0.093440221940928	0.008781090561224
SK-N-SH	H4K20me1	ENCFF022SQR.bed	0.792131980660578	0.105176311525872	0.028581393494898
astrocyte	H3K4me3	ENCFF416RWO.bed	0.927568876926416	0.532495357707847	0.019748485331633
dorsolateral-prefrontal-cortex	CTCF	ENCFF535ATM.bed	0.954354300245008	0.416289462360891	0.007318239795918
dorsolateral-prefrontal-cortex	H3K27ac	ENCFF878EFJ.bed	0.82060076906692	0.266293148119133	0.04440768494898
H54	POLR2A	ENCFF226BZE.bed	0.984358108482772	0.224291083957984	0.001614317602041
layer-of-hippocampus	H3K36me3	ENCFF636XYU.bed	0.855907657370037	0.093335909037427	0.015078922193878
head-of-caudate-nucleus	DNase-seq	ENCFF142UYG.bed	0.884176351531116	0.191365813457437	0.01569674744898
germinal-matrix	H3K4me3	ENCFF626KFE.bed	0.957650201646876	0.664267456905829	0.019465481505102
dorsolateral-prefrontal-cortex	H3K27me3	ENCFF916QMC.bed	0.696668544956527	0.12999826961554	0.017091836734694
dorsolateral-prefrontal-cortex	CTCF	ENCFF037ULF.bed	0.951433798438912	0.371215220786004	0.005520567602041
caudate-nucleus	H3K36me3	ENCFF062JCG.bed	0.810255929031071	0.084627752304831	0.019935825892857
astrocyte	CTCF	ENCFF896MXI.bed	0.826558017158462	0.208518629685481	0.007344148596939
SK-N-SH	H3K79me2	ENCFF521DVT.bed	0.780113871738741	0.184247508593017	0.072407126913265
brain	DNase-seq	ENCFF819SKB.bed	0.878787941710657	0.122234264418783	0.007001355229592
head-of-caudate-nucleus	DNase-seq	ENCFF739JCH.bed	0.941327314893851	0.258825175752662	0.010835857780612
astrocyte-of-the-cerebellum	H3K4me3	ENCFF765JMR.bed	0.980036046508578	0.721642115335383	0.014289700255102
posterior-cingulate-gyrus	DNase-seq	ENCFF305VNF.bed	0.944177864299302	0.267867503019543	0.010108418367347
dorsolateral-prefrontal-cortex	DNase-seq	ENCFF577DIL.bed	0.954620913199718	0.205431662175088	0.005082110969388
posterior-cingulate-gyrus	DNase-seq	ENCFF887QIZ.bed	0.960947364724875	0.141474432261403	0.006499123086735
brain	H3K36me3	ENCFF459OLN.bed	0.803710729383831	0.13843864235819	0.039225924744898
brain-microvascular-endothelial-cell	H3K27me3	ENCFF236PXJ.bed	0.883363408692078	0.194934746170581	0.006600765306122
motor-neuron	ATAC-seq	ENCFF897LOL.bed	0.811950915603502	0.274699664600296	0.045918367346939
caudate-nucleus	H3K36me3	ENCFF042HUP.bed	0.793548896173698	0.117008114015025	0.035134327168367
dorsolateral-prefrontal-cortex	CTCF	ENCFF512PKN.bed	0.956434923637126	0.418937057254646	0.006664540816327
dorsolateral-prefrontal-cortex	H3K27me3	ENCFF121GIC.bed	0.715276213116008	0.138390868925707	0.011774553571429
brain-microvascular-endothelial-cell	H3K4me3	ENCFF031VLQ.bed	0.976177261910325	0.676830855198956	0.013319116709184
dorsolateral-prefrontal-cortex	H3K4me3	ENCFF774BBN.bed	0.951286570437453	0.647772850269085	0.022678172831633
head-of-caudate-nucleus	DNase-seq	ENCFF710LPW.bed	0.918931850368087	0.252937987265302	0.01566087372449
dorsolateral-prefrontal-cortex	CTCF	ENCFF895HTB.bed	0.954095769855436	0.378640759288407	0.004998405612245
SK-N-SH	FOSL2	ENCFF209EPG.bed	0.884532282175412	0.09884537420997	0.005369100765306
angular-gyrus	H3K36me3	ENCFF645LDY.bed	0.786698260017913	0.078421486084576	0.023395647321429
dorsolateral-prefrontal-cortex	DNase-seq	ENCFF592WIF.bed	0.880984702174887	0.180639752493367	0.016657366071429
dorsolateral-prefrontal-cortex	H3K27ac	ENCFF243CHP.bed	0.851675857135639	0.324562595369335	0.043271683673469
head-of-caudate-nucleus	DNase-seq	ENCFF848YJF.bed	0.95251442203499	0.280441125735502	0.010427295918367
dorsolateral-prefrontal-cortex	DNase-seq	ENCFF386QJV.bed	0.94042088352436	0.20737840616569	0.008565848214286
dorsolateral-prefrontal-cortex	CTCF	ENCFF070IMT.bed	0.960238278359583	0.403000233461474	0.00647122130102
BE2C	H3K4me1	ENCFF186RHN.bed	0.710497237108774	0.058200591319379	0.032758689413265
SK-N-SH	ATAC-seq	ENCFF687SBG.bed	0.837736474126263	0.30686373069665	0.042211415816327
angular-gyrus	H3K4me1	ENCFF813JPB.bed	0.820529250487575	0.17512485084884	0.047676179846939
posterior-cingulate-gyrus	DNase-seq	ENCFF761EYJ.bed	0.930708303349353	0.16767722928489	0.007834422831633
motor-neuron	H3K27ac	ENCFF294IIV.bed	0.804479727725498	0.240703360315815	0.043389269770408
SK-N-SH	PPARA	ENCFF708MEQ.bed	0.879413803802447	0.012888130761309	9.56632653061224E-05
cerebellum	H3K4me3	ENCFF243YEX.bed	0.988829773752495	0.746051247580843	0.011453683035714
dorsolateral-prefrontal-cortex	H3K4me3	ENCFF344TGW.bed	0.953455559667175	0.650040439625735	0.020832669005102
dorsolateral-prefrontal-cortex	CTCF	ENCFF979MUN.bed	0.951870029934663	0.392348766270008	0.005486686862245
dorsolateral-prefrontal-cortex	H3K27ac	ENCFF307QYO.bed	0.843751087104991	0.230582872060031	0.022702088647959
posterior-cingulate-gyrus	DNase-seq	ENCFF689IRJ.bed	0.960534650154592	0.272041730629716	0.005189732142857
dorsolateral-prefrontal-cortex	H3K27me3	ENCFF051WDV.bed	0.807279365956321	0.15287575987286	0.012880660076531
brain-microvascular-endothelial-cell	H3K36me3	ENCFF278UGL.bed	0.784933818643677	0.071722630597197	0.023309948979592
dorsolateral-prefrontal-cortex	H3K27ac	ENCFF745ROB.bed	0.810861611115637	0.250436562133805	0.051983019770408
posterior-cingulate-gyrus	DNase-seq	ENCFF316AYL.bed	0.960997954979564	0.294824308884274	0.008791055484694
dorsolateral-prefrontal-cortex	H3K27ac	ENCFF169QSG.bed	0.884811442023957	0.219546619154616	0.012838807397959
dorsolateral-prefrontal-cortex	CTCF	ENCFF333WDJ.bed	0.940679511879066	0.400685607189582	0.008876753826531
dorsolateral-prefrontal-cortex	H3K4me3	ENCFF285XKT.bed	0.935820030555696	0.603711111390462	0.027686543367347
cingulate-gyrus	H3K36me3	ENCFF063JHE.bed	0.794282715240364	0.101806606940054	0.029653619260204
brain	H3K9me3	ENCFF135WPW.bed	0.726340477060353	0.059789346507683	0.028930165816327
germinal-matrix	H3K27me3	ENCFF803RVD.bed	0.798150868009739	0.253524715826159	0.029904735331633
head-of-caudate-nucleus	DNase-seq	ENCFF299CHI.bed	0.953868528819314	0.288223786186017	0.007156808035714
head-of-caudate-nucleus	DNase-seq	ENCFF853FXM.bed	0.938703718005661	0.238161204441769	0.007306281887755
angular-gyrus	H3K4me3	ENCFF069XCJ.bed	0.931814910866284	0.556214156868034	0.022833625637755
dorsolateral-prefrontal-cortex	H3K9me3	ENCFF385JXW.bed	0.7892024002405	0.047744896953015	0.013195551658163
D721Med	DNase-seq	ENCFF611NKL.bed	0.865085749285325	0.1405254396789	0.008673469387755
caudate-nucleus	DNase-seq	ENCFF240ECT.bed	0.814990874187791	0.12422248271729	0.016071428571429
brain	CTCF	ENCFF190FEC.bed	0.917117649135217	0.411228058125479	0.01350247130102
layer-of-hippocampus	H3K9ac	ENCFF878QJG.bed	0.919247345927774	0.392068578560182	0.024364237882653
dorsolateral-prefrontal-cortex	H3K27me3	ENCFF510CIP.bed	0.729465436072476	0.141962505362157	0.006875797193878
dorsolateral-prefrontal-cortex	H3K27ac	ENCFF461TWG.bed	0.820496268386472	0.251232249141241	0.042159598214286
SK-N-SH	H3K9me3	ENCFF961FPO.bed	0.811191408668701	0.123505328057691	0.026263552295918
dorsolateral-prefrontal-cortex	DNase-seq	ENCFF004EUA.bed	0.949577320801304	0.198443528122896	0.007810507015306
dorsolateral-prefrontal-cortex	H3K27me3	ENCFF736DVV.bed	0.797097979493052	0.158256371702225	0.00852200255102
dorsolateral-prefrontal-cortex	H3K27me3	ENCFF200YMV.bed	0.854158515558273	0.154049427150473	0.002487244897959
dorsolateral-prefrontal-cortex	H3K27me3	ENCFF698HFB.bed	0.691843623137476	0.118017774990626	0.012224968112245
dorsolateral-prefrontal-cortex	H3K27ac	ENCFF693JGW.bed	0.82753731501343	0.248116727046562	0.034357063137755
dorsolateral-prefrontal-cortex	H3K27me3	ENCFF082HRF.bed	0.761279383238812	0.150699248628138	0.012593670280612
posterior-cingulate-gyrus	DNase-seq	ENCFF030QSS.bed	0.908626235994934	0.19479765913568	0.029663584183674
dorsolateral-prefrontal-cortex	H3K4me3	ENCFF629UTT.bed	0.950091882346821	0.634779386285614	0.02048190369898
head-of-caudate-nucleus	DNase-seq	ENCFF708JJK.bed	0.932473418283026	0.265822026898989	0.015094866071429
posterior-cingulate-gyrus	DNase-seq	ENCFF865NAT.bed	0.974602307729259	0.222497315305325	0.002002949617347
dorsolateral-prefrontal-cortex	CTCF	ENCFF497VZU.bed	0.95725959156938	0.384584204386584	0.004990433673469
dorsolateral-prefrontal-cortex	DNase-seq	ENCFF951QLN.bed	0.976588336671768	0.277498530417824	0.002578922193878
layer-of-hippocampus	H3K9me3	ENCFF230AES.bed	0.781268311296334	0.032072176926023	0.01005859375
dorsolateral-prefrontal-cortex	H3K4me3	ENCFF282ILQ.bed	0.947954116029395	0.634155079320988	0.023337850765306
brain	DNase-seq	ENCFF577SDV.bed	0.948609112153184	0.30614655443939	0.006144371811224
SK-N-SH	SNAI2	ENCFF983DOM.bed	0.827142125577475	0.026649758244854	0.001454878826531
brain	DNase-seq	ENCFF666HLW.bed	0.856545477917633	0.133540303463289	0.008091517857143
motor-neuron	ATAC-seq	ENCFF794FOV.bed	0.80743291828685	0.272499055810749	0.047456951530612
inferior-parietal-cortex	DNase-seq	ENCFF881WHO.bed	0.848618082015704	0.139817582348051	0.014766023596939
head-of-caudate-nucleus	DNase-seq	ENCFF134YOQ.bed	0.94659946779143	0.289239017084626	0.008970424107143
caudate-nucleus	H3K9ac	ENCFF195JWO.bed	0.89387490494879	0.366528540446659	0.023814174107143
dorsolateral-prefrontal-cortex	H3K4me3	ENCFF424XFG.bed	0.9305952053431	0.589937224271831	0.028190768494898
brain	H3K27me3	ENCFF850UWF.bed	0.772474496664348	0.160019835109762	0.024011479591837
temporal-lobe	H3K4me3	ENCFF733MXP.bed	0.953869418646856	0.579839515419606	0.016635443239796
dorsolateral-prefrontal-cortex	DNase-seq	ENCFF639OCZ.bed	0.942167261735952	0.171851423003064	0.005482700892857
dorsolateral-prefrontal-cortex	H3K4me3	ENCFF954FED.bed	0.921158044632259	0.563600757222212	0.027909757653061
head-of-caudate-nucleus	DNase-seq	ENCFF046BNJ.bed	0.975865333948794	0.339845187981845	0.004197225765306
head-of-caudate-nucleus	DNase-seq	ENCFF659ZKO.bed	0.942684985137356	0.232811279701913	0.010786033163265
head-of-caudate-nucleus	DNase-seq	ENCFF401FPT.bed	0.954660827759986	0.250330959372254	0.005695950255102
SK-N-SH	POLR2AphosphoS5	ENCFF818NEX.bed	0.717345962003915	0.088090234467589	0.047177933673469
dorsolateral-prefrontal-cortex	H3K27ac	ENCFF933DUA.bed	0.840884334613568	0.250225713556876	0.031026785714286
dorsolateral-prefrontal-cortex	CTCF	ENCFF132UGC.bed	0.95536706327493	0.394464068349091	0.005408960459184
posterior-cingulate-gyrus	DNase-seq	ENCFF750JSS.bed	0.963997796050564	0.28505121966939	0.005424904336735
dorsolateral-prefrontal-cortex	H3K27me3	ENCFF169UVC.bed	0.72548795510702	0.14346546710392	0.012936463647959
caudate-nucleus	H3K4me1	ENCFF280IMI.bed	0.825083175173378	0.116959009418778	0.031295838647959
posterior-cingulate-gyrus	DNase-seq	ENCFF124CVB.bed	0.936093929398559	0.269931035147865	0.02828443877551
dorsolateral-prefrontal-cortex	DNase-seq	ENCFF373JVI.bed	0.942753681606504	0.261308878189847	0.009707828443878
dorsolateral-prefrontal-cortex	CTCF	ENCFF816RIB.bed	0.955272883233923	0.405867635611472	0.005835459183673
temporal-lobe	H3K9me3	ENCFF491OTB.bed	0.799089238157513	0.072780197824406	0.020924346301021
brain	CTCF	ENCFF286YTX.bed	0.922438475508082	0.418160077425336	0.0109375
posterior-cingulate-gyrus	DNase-seq	ENCFF055CUO.bed	0.919407793762105	0.26384570362184	0.039694276147959
head-of-caudate-nucleus	DNase-seq	ENCFF879WXF.bed	0.939343080424908	0.264477319251562	0.008719308035714
dorsolateral-prefrontal-cortex	CTCF	ENCFF750DNP.bed	0.939534430957941	0.395197276619905	0.006433354591837
SK-N-SH	RAD21	ENCFF243UOM.bed	0.923518732737193	0.281045476373117	0.005141900510204
SK-N-SH	FOXJ3	ENCFF592DFG.bed	0.85997069162203	0.039271729416441	0.002234135841837
layer-of-hippocampus	H3K4me3	ENCFF159KZF.bed	0.962979773530875	0.575512722449036	0.012701291454082
posterior-cingulate-gyrus	DNase-seq	ENCFF391PZY.bed	0.955236966773817	0.204484475836937	0.004464285714286
brain-microvascular-endothelial-cell	CTCF	ENCFF512XJS.bed	0.933411211871376	0.321850353770435	0.005634167729592
SK-N-SH	CSRNP3	ENCFF064MUO.bed	0.810588086958679	0.004085672936365	0.000651705994898
germinal-matrix	H3K27me3	ENCFF912ILX.bed	0.851242841459018	0.315701802649028	0.030927136479592
head-of-caudate-nucleus	DNase-seq	ENCFF976TBD.bed	0.933037257109663	0.25959741574023	0.011943957270408
layer-of-hippocampus	H3K27me3	ENCFF148XKJ.bed	0.926075204817161	0.174702252187128	0.006527024872449
dorsolateral-prefrontal-cortex	DNase-seq	ENCFF328UXU.bed	0.966926249565905	0.149481666715699	0.004350685586735
head-of-caudate-nucleus	DNase-seq	ENCFF988WLS.bed	0.935809815253789	0.235028805281042	0.007551419005102
dorsolateral-prefrontal-cortex	H3K9me3	ENCFF062EYE.bed	0.800860427827863	0.055928829961086	0.012619579081633
cerebellum	DNase-seq	ENCFF732MQW.bed	0.883225883884148	0.169636257111034	0.011045121173469
dorsolateral-prefrontal-cortex	DNase-seq	ENCFF994UFI.bed	0.978007386961476	0.290052286156512	0.002847975127551
SK-N-SH	GATA3	ENCFF833ZAC.bed	0.782961119758548	0.051818716322765	0.010945471938776
motor-neuron	H3K4me1	ENCFF913OWO.bed	0.775698204793128	0.136656740354453	0.050994499362245
cingulate-gyrus	H3K9me3	ENCFF585OGV.bed	0.790930539052004	0.049602377670939	0.015011160714286
SK-N-MC	H3K4me3	ENCFF337FTH.bed	0.961061579753227	0.624161029421687	0.01428372130102
SK-N-SH	CTCF	ENCFF309HSE.bed	0.724695699499954	0.167111529761613	0.059512515943878
brain	DNase-seq	ENCFF018ATG.bed	0.86045361332419	0.179048444800032	0.025099649234694
pons	DNase-seq	ENCFF937DVO.bed	0.846394104681237	0.142843332014531	0.016998166454082
dorsolateral-prefrontal-cortex	CTCF	ENCFF427TYH.bed	0.949377466526991	0.428158657497225	0.008783083545918
dorsolateral-prefrontal-cortex	H3K27ac	ENCFF124JXP.bed	0.82754345858126	0.208146132831848	0.023541135204082
dorsolateral-prefrontal-cortex	CTCF	ENCFF422EHF.bed	0.954298863218945	0.374123921130383	0.005877311862245
brain	H3K36me3	ENCFF553YAI.bed	0.795588875508962	0.01524807038739	0.004043765943878
SK-N-SH	H3K4me3	ENCFF757AYH.bed	0.840630241366639	0.4113946598798	0.025516183035714
dorsolateral-prefrontal-cortex	DNase-seq	ENCFF230CUT.bed	0.963584379870645	0.173684196568491	0.005478714923469
dorsolateral-prefrontal-cortex	H3K27me3	ENCFF098DXX.bed	0.840069428564003	0.178332330637286	0.003384088010204
SK-N-SH	REST	ENCFF796YFZ.bed	0.863059352471313	0.016565875936636	0.000227200255102
astrocyte	EZH2	ENCFF262LQF.bed	0.986138654088049	0.307293204067519	0.002792171556122
cingulate-gyrus	H3K4me3	ENCFF446VYW.bed	0.938060615097086	0.556459556166943	0.020121173469388
dorsolateral-prefrontal-cortex	H3K27me3	ENCFF079QBO.bed	0.767883034810654	0.165897006565103	0.007108976403061
angular-gyrus	H3K4me3	ENCFF884KFF.bed	0.951352189722624	0.569406651212301	0.014971301020408
head-of-caudate-nucleus	DNase-seq	ENCFF454EUR.bed	0.961643455688606	0.311221877212043	0.00511399872449
dorsolateral-prefrontal-cortex	H3K27ac	ENCFF155FWO.bed	0.795718285736459	0.243639571807513	0.061350047831633
cingulate-gyrus	H3K9me3	ENCFF734XET.bed	0.790618017313476	0.01885395114577	0.00361328125
SK-N-SH	ZFP30	ENCFF178IDY.bed	0.746874073452975	0.00599258770629	0.000454400510204
dorsolateral-prefrontal-cortex	DNase-seq	ENCFF879NMM.bed	0.944970196323568	0.172450475126791	0.006200175382653
motor-neuron	H3K4me1	ENCFF456GWH.bed	0.825893551219018	0.185306214318556	0.044794323979592
dorsolateral-prefrontal-cortex	DNase-seq	ENCFF134AIU.bed	0.95208601251308	0.260485074203127	0.007517538265306
motor-neuron	ATAC-seq	ENCFF974XTQ.bed	0.875570770537817	0.355485746841079	0.038920998086735
head-of-caudate-nucleus	DNase-seq	ENCFF601IBY.bed	0.967115837423067	0.277293750355918	0.004125478316327
dorsolateral-prefrontal-cortex	H3K27ac	ENCFF205LFV.bed	0.792207687033974	0.226959439660121	0.051711973852041
SK-N-SH	H3K9ac	ENCFF528PHY.bed	0.828540858868688	0.309906073030671	0.023678651147959
SK-N-MC	H3K4me3	ENCFF849OQM.bed	0.837773130831508	0.345916053724378	0.040120774872449
head-of-caudate-nucleus	DNase-seq	ENCFF854EYW.bed	0.932349410474327	0.241810297288563	0.00891262755102
brain	H3K4me1	ENCFF201HNB.bed	0.828455481927115	0.181479028528859	0.041675302933674
dorsolateral-prefrontal-cortex	H3K4me3	ENCFF029MIT.bed	0.969980739066142	0.662623630373211	0.015846221301021
cingulate-gyrus	H3K27ac	ENCFF470WBY.bed	0.839982862189628	0.2393642062667	0.032834422831633
SK-N-MC	H3K4me1	ENCFF535AMM.bed	0.726245391285145	0.12649071832978	0.106546954719388
substantia-nigra	H3K36me3	ENCFF181FSZ.bed	0.813700390534447	0.065316199697761	0.015252311862245
SK-N-SH	USF2	ENCFF823CDF.bed	0.676199727688687	0.051997567875603	0.035576769770408
dorsolateral-prefrontal-cortex	H3K4me3	ENCFF491IPL.bed	0.954065514125899	0.656836067651178	0.020093271683674
SK-N-MC	H3K36me3	ENCFF423AWX.bed	0.75864390332371	0.143171186000728	0.070721061862245
SK-N-SH	TCF12	ENCFF258AZW.bed	0.815527668584708	0.067388714014677	0.009767617984694
motor-neuron	ATAC-seq	ENCFF770MIQ.bed	0.818104178428334	0.294098605550255	0.033717315051021
posterior-cingulate-gyrus	DNase-seq	ENCFF862XBI.bed	0.953492200080515	0.268428940047033	0.009885204081633
BE2C	DNase-seq	ENCFF322CUW.bed	0.880103973506652	0.17501941577133	0.010204081632653
posterior-cingulate-gyrus	DNase-seq	ENCFF439OCC.bed	0.948611673040951	0.252670926277816	0.009444754464286
dorsolateral-prefrontal-cortex	CTCF	ENCFF849FKD.bed	0.952826783433834	0.401765524830496	0.005877311862245
substantia-nigra	H3K4me1	ENCFF266IMI.bed	0.814313152167863	0.109894445019494	0.032447783801021
dorsolateral-prefrontal-cortex	CTCF	ENCFF477QFS.bed	0.950791538444826	0.436995552136121	0.007116948341837
SK-N-SH	ELF1	ENCFF290IBP.bed	0.906689378804158	0.096521385452017	0.001648198341837
dorsolateral-prefrontal-cortex	DNase-seq	ENCFF443KKI.bed	0.976256541855095	0.283739651216857	0.005153858418367
dorsolateral-prefrontal-cortex	H3K27ac	ENCFF676LJR.bed	0.804895536617347	0.251169536002672	0.050944674744898
dorsolateral-prefrontal-cortex	H3K4me3	ENCFF695WNQ.bed	0.924268651341352	0.574297409343306	0.030935108418367
caudate-nucleus	H3K27ac	ENCFF512SFD.bed	0.825137722102537	0.222465323945794	0.037874681122449
head-of-caudate-nucleus	DNase-seq	ENCFF282VAB.bed	0.95337832340472	0.28720483969563	0.007710857780612
motor-neuron	ATAC-seq	ENCFF526ZCC.bed	0.877352768300936	0.354485068216514	0.032162786989796
temporal-lobe	H3K9ac	ENCFF950UGM.bed	0.937996202654221	0.414362812921504	0.016936383928572
astrocyte	DNase-seq	ENCFF558EUY.bed	0.829586026287544	0.153667910276379	0.023005022321429
dorsolateral-prefrontal-cortex	DNase-seq	ENCFF401LTJ.bed	0.949070252219988	0.225602959460734	0.010622608418367
dorsolateral-prefrontal-cortex	H3K27me3	ENCFF783ARL.bed	0.849203117764918	0.077474166190106	0.000841039540816
dorsolateral-prefrontal-cortex	H3K4me3	ENCFF419QWJ.bed	0.938420963944405	0.59759339595075	0.024734933035714
brain	DNase-seq	ENCFF844CAH.bed	0.931145180346459	0.207984613438696	0.005381058673469
temporal-lobe	H3K4me1	ENCFF304IPZ.bed	0.838393677115044	0.125887637635816	0.029834980867347
motor-neuron	ATAC-seq	ENCFF104QTD.bed	0.888612903763569	0.380413732342969	0.029699457908163
dorsolateral-prefrontal-cortex	CTCF	ENCFF292VJF.bed	0.941431498296542	0.408192681412093	0.007613201530612
astrocyte	CTCF	ENCFF660ZJK.bed	0.611738027970864	0.066677827222941	0.051640226403061
dorsolateral-prefrontal-cortex	H3K27ac	ENCFF925RBS.bed	0.783148857695264	0.22525142732953	0.052126514668367
SK-N-SH	ZNF608	ENCFF207MHX.bed	0.82523283616766	0.010727015966345	0.000484295280612
brain	DNase-seq	ENCFF617UGK.bed	0.847113987973634	0.159830075771011	0.022395169005102
dorsolateral-prefrontal-cortex	CTCF	ENCFF113VJZ.bed	0.952418019528813	0.413615520821512	0.007754703443878
motor-neuron	H3K4me1	ENCFF061ZQE.bed	0.801965198677784	0.187839504518423	0.069451530612245
dorsolateral-prefrontal-cortex	H3K4me3	ENCFF397GYA.bed	0.96189729830016	0.664149179028147	0.01865234375
dorsolateral-prefrontal-cortex	H3K27ac	ENCFF788DLD.bed	0.796826781464719	0.228807631815317	0.051426977040816
SK-N-SH	BNC2	ENCFF307MEQ.bed	0.822731851358326	0.021541721579612	0.003210698341837
SK-N-SH	DNase-seq	ENCFF752OZB.bed	0.920048901334162	0.266187885671291	0.011593191964286
SK-N-SH	CHD2	ENCFF983HMI.bed	0.714881548584697	0.094552520861618	0.047538663903061
motor-neuron	H3K4me3	ENCFF071YEU.bed	0.977455190123517	0.738320997866617	0.01634446747449
dorsolateral-prefrontal-cortex	H3K27ac	ENCFF721ZGP.bed	0.796710478690882	0.222485987841179	0.044501355229592
dorsolateral-prefrontal-cortex	H3K27me3	ENCFF556XGB.bed	0.704213701160988	0.11135299113057	0.03449856505102
dorsolateral-prefrontal-cortex	CTCF	ENCFF759TJN.bed	0.948116371257801	0.418936038907529	0.006670519770408
H54	DNase-seq	ENCFF647LAZ.bed	0.931881141239615	0.124186764947718	0.003154894770408
substantia-nigra	H3K9me3	ENCFF483RPU.bed	0.789130825829662	0.032486852381804	0.011728714923469
SK-N-SH	EP300	ENCFF163XCA.bed	0.797474373562595	0.026961231624343	0.005825494260204
dorsolateral-prefrontal-cortex	H3K27ac	ENCFF894UON.bed	0.85692792495309	0.250599384434766	0.03382493622449
head-of-caudate-nucleus	DNase-seq	ENCFF442MKK.bed	0.955307530459876	0.277275572041416	0.005662069515306
PFSK-1	REST	ENCFF071IVL.bed	0.756654643778466	0.149329316966237	0.070968191964286
dorsolateral-prefrontal-cortex	H3K27me3	ENCFF360LHN.bed	0.649423586549227	0.101211355361597	0.018841677295918
PFSK-1	FOXP2	ENCFF425LSA.bed	0.80959537362735	0.16003348551945	0.05286790497449
dorsolateral-prefrontal-cortex	CTCF	ENCFF141KSG.bed	0.952989603060647	0.419554911968572	0.007075095663265
motor-neuron	ATAC-seq	ENCFF010FOR.bed	0.882848379045398	0.365805327291244	0.039734135841837
SK-N-SH	H2AFZ	ENCFF733EJD.bed	0.732633541542405	0.163925302956615	0.047700095663265
dorsolateral-prefrontal-cortex	H3K27ac	ENCFF860TAY.bed	0.8381074021127	0.243709823278102	0.030813536352041
choroid-plexus-epithelial-cell	H3K4me3	ENCFF341WJK.bed	0.969714779960584	0.654083321830198	0.014004703443878
cingulate-gyrus	H3K4me1	ENCFF712GAI.bed	0.838174254034264	0.150935144087675	0.039088408801021
dorsolateral-prefrontal-cortex	H3K36me3	ENCFF467LAK.bed	0.817705808490274	0.113665194826134	0.026612324617347
dorsolateral-prefrontal-cortex	H3K27me3	ENCFF729EZH.bed	0.792155086181871	0.160676873102767	0.005801578443878
brain	H3K36me3	ENCFF803UAK.bed	0.78223212671591	0.060550631940887	0.018303571428572
D341Med	DNase-seq	ENCFF893AUA.bed	0.998516216981094	0.25310254021543	3.9859693877551E-06
dorsolateral-prefrontal-cortex	CTCF	ENCFF814BVV.bed	0.955233293495861	0.402144590426308	0.005771683673469
SK-N-SH	H3K4me3	ENCFF880VPP.bed	0.973232584715329	0.69284617901323	0.013978794642857
dorsolateral-prefrontal-cortex	H3K27me3	ENCFF318CAY.bed	0.813934890291642	0.158610018692057	0.004061702806122
dorsolateral-prefrontal-cortex	H3K27ac	ENCFF159FFY.bed	0.817243629046414	0.255160309634163	0.047066326530612
layer-of-hippocampus	H3K4me1	ENCFF859KZN.bed	0.806855553427003	0.159277037488413	0.052782206632653
SK-N-DZ	DNase-seq	ENCFF558KRQ.bed	0.842086577557005	0.148255273498425	0.01435546875
posterior-cingulate-gyrus	DNase-seq	ENCFF620GHG.bed	0.925230637810204	0.240787711606832	0.026939174107143
layer-of-hippocampus	H3K4me1	ENCFF747LBC.bed	0.822848063732243	0.155887821519442	0.036226482780612
posterior-cingulate-gyrus	DNase-seq	ENCFF214TQI.bed	0.92615724364883	0.236466485374146	0.016103316326531
dorsolateral-prefrontal-cortex	H3K27me3	ENCFF369ASW.bed	0.695755197232059	0.115736104213211	0.012193080357143
dorsolateral-prefrontal-cortex	H3K27ac	ENCFF712CHB.bed	0.791812724920692	0.254102084591358	0.073537149234694
SK-N-SH	BACH2	ENCFF897CGF.bed	0.769314283863509	0.02594470844862	7.9719387755102E-05
astrocyte	H3K4me2	ENCFF034PNH.bed	0.847191092207933	0.375718599665986	0.058545918367347
germinal-matrix	H3K36me3	ENCFF260WUB.bed	0.780430660741766	0.155535730648545	0.053559470663265
Daoy	DNase-seq	ENCFF615CKM.bed	0.884633403318242	0.219632934800735	0.020725047831633
layer-of-hippocampus	H3K9me3	ENCFF255RZZ.bed	0.798592282234388	0.05907193969361	0.016669323979592
dorsolateral-prefrontal-cortex	DNase-seq	ENCFF620YIX.bed	0.950426996485168	0.237458644244676	0.006770169005102
head-of-caudate-nucleus	DNase-seq	ENCFF652SSM.bed	0.8919776572501	0.230467679621031	0.018572624362245
dorsolateral-prefrontal-cortex	H3K4me3	ENCFF664JCL.bed	0.965263756966651	0.68357262185532	0.018120216836735
motor-neuron	H3K4me3	ENCFF867WVM.bed	0.985263728137649	0.768572691179829	0.014106345663265
cerebellum	ATAC-seq	ENCFF858CCP.bed	0.916056087093371	0.306417941137354	0.006257971938776
layer-of-hippocampus	H3K9me3	ENCFF565IXA.bed	0.795911197791961	0.032804871245737	0.007477678571429
astrocyte	H3K79me2	ENCFF528LPM.bed	0.790806972747883	0.170668418629866	0.056413424744898
dorsolateral-prefrontal-cortex	H3K27me3	ENCFF008NWY.bed	0.792679601403209	0.043089104776401	0.00068359375
head-of-caudate-nucleus	DNase-seq	ENCFF074QPW.bed	0.937793018538929	0.253442749973194	0.013518415178572
cingulate-gyrus	H3K4me3	ENCFF408LCT.bed	0.923727462336459	0.55376549852045	0.024428013392857
middle-frontal-gyrus	DNase-seq	ENCFF918ILU.bed	0.864699621521986	0.175042853926727	0.005066167091837
dorsolateral-prefrontal-cortex	DNase-seq	ENCFF464BEF.bed	0.931857480568842	0.226164982644301	0.00954440369898
posterior-cingulate-gyrus	DNase-seq	ENCFF638KGG.bed	0.977237907575063	0.267918933736905	0.002323820153061
germinal-matrix	H3K9me3	ENCFF439WQE.bed	0.764608850523053	0.141670524240466	0.0404296875
dorsolateral-prefrontal-cortex	H3K27me3	ENCFF552CDI.bed	0.873019099716289	0.159790509164559	0.002421476403061
head-of-caudate-nucleus	DNase-seq	ENCFF295GOZ.bed	0.963389321919188	0.291574587767862	0.004709422831633
astrocyte	DNase-seq	ENCFF746QWU.bed	0.931155731776406	0.14623321068796	0.013438695790816
dorsolateral-prefrontal-cortex	H3K4me3	ENCFF180SKE.bed	0.951266133077169	0.651839039309952	0.022285554846939
substantia-nigra	H3K9ac	ENCFF413LSS.bed	0.889676598247502	0.327724652274629	0.024994021045918
dorsolateral-prefrontal-cortex	H3K27ac	ENCFF319KZD.bed	0.791641035914782	0.220710710759928	0.043237802933674
dorsolateral-prefrontal-cortex	DNase-seq	ENCFF225RTW.bed	0.944426699981171	0.253755051307311	0.012326610331633
dorsolateral-prefrontal-cortex	DNase-seq	ENCFF864LVN.bed	0.948464429999146	0.159262922673955	0.006903698979592
SK-N-SH	GATA2	ENCFF827UWE.bed	0.777003886469865	0.022278759119989	0.005711894132653
SK-N-SH	H3K27ac	ENCFF188BQP.bed	0.776095975781365	0.195811828708203	0.039174107142857
temporal-lobe	H3K4me3	ENCFF583LHL.bed	0.924655703205197	0.538613131068446	0.025334821428572
dorsolateral-prefrontal-cortex	H3K27ac	ENCFF024XNY.bed	0.797292015788643	0.247396779253211	0.062388392857143
head-of-caudate-nucleus	DNase-seq	ENCFF556NPT.bed	0.959063072690652	0.274420249497245	0.00720065369898
dorsolateral-prefrontal-cortex	H3K4me3	ENCFF196MXR.bed	0.959765859087817	0.661798389134042	0.019541214923469
A172	DNase-seq	ENCFF665QLM.bed	0.900655685792774	0.172065581345956	0.007569355867347
head-of-caudate-nucleus	DNase-seq	ENCFF062DSZ.bed	0.925882629057261	0.256012659805868	0.009550382653061
SK-N-SH	YY1	ENCFF004OPO.bed	0.927404888736093	0.157248723682187	0.001614317602041
dorsolateral-prefrontal-cortex	H3K4me1	ENCFF430MTV.bed	0.867760773211837	0.149793074029605	0.026139987244898
dorsolateral-prefrontal-cortex	DNase-seq	ENCFF312TND.bed	0.952015236284325	0.242337079670273	0.00803372130102
angular-gyrus	H3K9ac	ENCFF647IZD.bed	0.922351227533438	0.386745130351236	0.018793845663265
dorsolateral-prefrontal-cortex	H3K4me3	ENCFF350LHB.bed	0.952606637547401	0.637463940051589	0.021039939413265
dorsolateral-prefrontal-cortex	DNase-seq	ENCFF491YIR.bed	0.973115448348245	0.229041895797669	0.002861926020408
head-of-caudate-nucleus	DNase-seq	ENCFF947BGT.bed	0.944549512666949	0.277555426799623	0.007112962372449
angular-gyrus	H3K27ac	ENCFF662QMZ.bed	0.863530458602064	0.227380977921639	0.024495774872449
posterior-cingulate-gyrus	DNase-seq	ENCFF298JEG.bed	0.948666780237015	0.234969559538535	0.01031568877551
dorsolateral-prefrontal-cortex	H3K27me3	ENCFF824JRL.bed	0.762041244342489	0.134183019579327	0.019784359056123
SK-N-SH	FOXM1	ENCFF102GYM.bed	0.843057765610715	0.02695731889889	0.002126514668367
brain	DNase-seq	ENCFF855BFG.bed	0.874500293611546	0.142980969448079	0.008683434311224
dorsolateral-prefrontal-cortex	CTCF	ENCFF382SFB.bed	0.946548481892786	0.422923784487039	0.008211096938776
head-of-caudate-nucleus	DNase-seq	ENCFF956CFT.bed	0.959255201208192	0.285639173919067	0.007680963010204
dorsolateral-prefrontal-cortex	DNase-seq	ENCFF157YEI.bed	0.943451247509073	0.252856984104787	0.007326211734694
posterior-cingulate-gyrus	DNase-seq	ENCFF445APH.bed	0.949812016328726	0.170675465931963	0.003790656887755
SK-N-SH	GABPA	ENCFF157KZY.bed	0.942477898561449	0.144272754386735	0.001472815688776
dorsolateral-prefrontal-cortex	H3K4me3	ENCFF009ORT.bed	0.962925823829337	0.681757577311977	0.018568638392857
dorsolateral-prefrontal-cortex	H3K27ac	ENCFF384SYD.bed	0.786067855857204	0.204249613503749	0.042615991709184
motor-neuron	ATAC-seq	ENCFF388XBG.bed	0.896590382913816	0.390683748402915	0.026921237244898
SK-N-SH	REST	ENCFF056ITA.bed	0.776802441468754	0.115614639790169	0.031060666454082
brain	H3K27me3	ENCFF928EQD.bed	0.80452655598852	0.18586879338279	0.020878507653061
dorsolateral-prefrontal-cortex	H3K27ac	ENCFF983DQA.bed	0.826214357996118	0.253701823159828	0.040630978954082
dorsolateral-prefrontal-cortex	H3K27me3	ENCFF215KEC.bed	0.727331691479038	0.124538771697173	0.010114397321429
dorsolateral-prefrontal-cortex	CTCF	ENCFF695XWD.bed	0.946887583869491	0.414010157693331	0.006094547193878
head-of-caudate-nucleus	DNase-seq	ENCFF941BWK.bed	0.918485799827137	0.247937512819196	0.015995695153061
dorsolateral-prefrontal-cortex	H3K4me3	ENCFF084KQP.bed	0.958575432086598	0.590459682635308	0.016836734693878
SK-N-SH	TOX	ENCFF740PZE.bed	0.844220298899692	0.011980216701121	0.000874920280612
head-of-caudate-nucleus	DNase-seq	ENCFF438WFB.bed	0.978045567938879	0.308763165250775	0.002883848852041
dorsolateral-prefrontal-cortex	H3K4me3	ENCFF757WUQ.bed	0.948227440920692	0.642123601427628	0.023100685586735
dorsolateral-prefrontal-cortex	H3K4me3	ENCFF019ZWE.bed	0.960932023976005	0.683414222842702	0.019489397321429
dorsolateral-prefrontal-cortex	H3K27ac	ENCFF761QUK.bed	0.793189888422877	0.230332279167635	0.045958227040816
SK-N-SH	MAX	ENCFF244LUT.bed	0.909865322982815	0.158347964092577	0.005424904336735
dorsolateral-prefrontal-cortex	H3K27ac	ENCFF581YQU.bed	0.803068996101585	0.238615239447418	0.055859375
dorsolateral-prefrontal-cortex	H3K27me3	ENCFF795SLA.bed	0.763019694472653	0.133039205235406	0.005582350127551
astrocyte-of-the-cerebellum	CTCF	ENCFF255LCA.bed	0.9390846080242	0.321531877589611	0.00474928252551
brain	H3K4me3	ENCFF552ZBZ.bed	0.951171669617972	0.370829767818692	0.00529934630102
head-of-caudate-nucleus	DNase-seq	ENCFF903YKY.bed	0.909240333451357	0.223370934853343	0.011993781887755
dorsolateral-prefrontal-cortex	CTCF	ENCFF260CWT.bed	0.94568107040421	0.397321928911316	0.008021763392857
head-of-caudate-nucleus	DNase-seq	ENCFF146ZSZ.bed	0.899624131253836	0.174685093011228	0.024838568239796
germinal-matrix	H3K4me1	ENCFF855VGG.bed	0.771335621804883	0.148767733062903	0.052072704081633
dorsolateral-prefrontal-cortex	CTCF	ENCFF206QXQ.bed	0.95242689452068	0.36414466602704	0.006289859693878
substantia-nigra	H3K27me3	ENCFF887HQO.bed	0.815970261627108	0.109738261568885	0.014859693877551
temporal-lobe	H3K27ac	ENCFF740HPX.bed	0.831533988381827	0.234979275497249	0.047795758928572
caudate-nucleus	H3K4me1	ENCFF462EUH.bed	0.832603434168744	0.177429776303694	0.046151546556123
SK-N-MC	H3K9me3	ENCFF919LHF.bed	0.75005685614673	0.069266363136871	0.023947704081633
dorsolateral-prefrontal-cortex	CTCF	ENCFF873GEN.bed	0.940721180097838	0.432434979204023	0.009789540816327
SK-N-SH	TEAD4	ENCFF463DWW.bed	0.827629307678223	0.031649716728791	0.004151387117347
angular-gyrus	H3K36me3	ENCFF773EPX.bed	0.824108732269105	0.07947085678672	0.017332987882653
SK-N-SH	NRF1	ENCFF865DIS.bed	0.982819691855594	0.156115317446838	0.000739397321429
midbrain	DNase-seq	ENCFF700GWK.bed	0.772274857248145	0.096265200485439	0.027576929209184
temporal-lobe	H3K9me3	ENCFF806HPT.bed	0.774068077778497	0.037395799370772	0.012302694515306
dorsolateral-prefrontal-cortex	H3K27ac	ENCFF045ADI.bed	0.795256762178023	0.213754484541525	0.041037547831633
SK-N-SH	ZC3H10	ENCFF768BPF.bed	0.83637831642101	0.008677526061665	0.000990513392857
SK-N-SH	H3K4me1	ENCFF969OMJ.bed	0.733762597117507	0.107690096364495	0.052030851403061
head-of-caudate-nucleus	DNase-seq	ENCFF393UBJ.bed	0.920331024266077	0.254432350620693	0.013849250637755
angular-gyrus	H3K9me3	ENCFF648MUY.bed	0.792941660193127	0.015507174824826	0.004253029336735
SK-N-SH	ESRRG	ENCFF034MKT.bed	0.790139950273896	0.007160342322693	0.000350765306122
temporal-lobe	H3K27ac	ENCFF073BUA.bed	0.834100233379965	0.213191222226608	0.03381497130102
SK-N-SH	ZBTB33	ENCFF901EGI.bed	0.897334613836959	0.047339780274036	0.001512675382653
dorsolateral-prefrontal-cortex	H3K27ac	ENCFF508PQT.bed	0.807302575500829	0.24580970892372	0.053706951530612
SK-N-SH	H3K27me3	ENCFF261NVB.bed	0.666932839561057	0.051402092656959	0.035877710459184
layer-of-hippocampus	H3K4me3	ENCFF756UKX.bed	0.955241031849222	0.602542546225499	0.017602040816327
dorsolateral-prefrontal-cortex	H3K4me3	ENCFF855GAM.bed	0.958724454397076	0.672685613696309	0.020988121811225
dorsolateral-prefrontal-cortex	DNase-seq	ENCFF068TOX.bed	0.963358541907171	0.244751433215729	0.00416334502551
head-of-caudate-nucleus	DNase-seq	ENCFF253RPO.bed	0.957986539188292	0.294199098103318	0.007459741709184
head-of-caudate-nucleus	DNase-seq	ENCFF187DOW.bed	0.956147141721255	0.077270623440084	0.00286790497449
angular-gyrus	H3K27ac	ENCFF719XFH.bed	0.835538752758508	0.228902178399722	0.036772560586735
astrocyte	H3K4me1	ENCFF388GVC.bed	0.803764855578919	0.174573787406121	0.046117665816327
dorsolateral-prefrontal-cortex	H3K27ac	ENCFF337DEA.bed	0.808202253143628	0.215520931477205	0.035995296556123
SK-N-SH	PATZ1	ENCFF988LVB.bed	0.834524384679389	0.01527147081423	0.000964604591837
dorsolateral-prefrontal-cortex	H3K4me3	ENCFF406DMM.bed	0.962947241564167	0.666671348275612	0.01597975127551
head-of-caudate-nucleus	DNase-seq	ENCFF464RCQ.bed	0.95119267041707	0.273795790723858	0.009165736607143
SK-N-SH	CSDC2	ENCFF412ROH.bed	0.850134069866822	0.039071721973663	0.000938695790816
H54	CTCF	ENCFF508GOX.bed	0.801914710140111	0.145827003189383	0.026893335459184
posterior-cingulate-gyrus	DNase-seq	ENCFF839IVW.bed	0.949576583142411	0.228138767376977	0.009522480867347
angular-gyrus	H3K27me3	ENCFF174RKW.bed	0.788525119051365	0.085903059667117	0.017592075892857
dorsolateral-prefrontal-cortex	H3K27ac	ENCFF289MDK.bed	0.819426931289142	0.24793675823684	0.037494021045918
brain	DNase-seq	ENCFF968JTF.bed	0.890538714077577	0.152475140824327	0.009905133928571
dorsolateral-prefrontal-cortex	CTCF	ENCFF133LGF.bed	0.955756879277118	0.407359931845617	0.005913185586735
brain	DNase-seq	ENCFF611KEX.bed	0.844851843695725	0.173631315498407	0.030349170918367
brain-microvascular-endothelial-cell	DNase-seq	ENCFF696KIS.bed	0.877335313704597	0.204701479722332	0.017404735331633
posterior-cingulate-gyrus	DNase-seq	ENCFF763XXP.bed	0.942488757125136	0.230406346661732	0.005959024234694
head-of-caudate-nucleus	DNase-seq	ENCFF746VVI.bed	0.952605440015695	0.276946255298009	0.006726323341837
head-of-caudate-nucleus	DNase-seq	ENCFF949DRT.bed	0.948324283629402	0.302705578256536	0.009353077168367
dorsolateral-prefrontal-cortex	H3K27ac	ENCFF872ZJD.bed	0.809038406591274	0.241742101791425	0.044563137755102
cingulate-gyrus	H3K4me1	ENCFF629VBT.bed	0.810079433225576	0.175918131120915	0.05397799744898
dorsolateral-prefrontal-cortex	H3K27me3	ENCFF228RUP.bed	0.75336004877986	0.151051024650413	0.007433832908163
dorsolateral-prefrontal-cortex	DNase-seq	ENCFF256DVB.bed	0.91207661410216	0.134135463613822	0.015359933035714
dorsolateral-prefrontal-cortex	H3K4me3	ENCFF959JIF.bed	0.926969048319765	0.581610204367722	0.030239556760204
dorsolateral-prefrontal-cortex	H3K27ac	ENCFF756JDB.bed	0.827392664426077	0.277718522214425	0.047871492346939
brain	H3K4me3	ENCFF297ZIH.bed	0.953561826846619	0.662375730899277	0.021739477040816
dorsolateral-prefrontal-cortex	H3K4me3	ENCFF751BEG.bed	0.959304347675028	0.660429296927525	0.016984215561225
dorsolateral-prefrontal-cortex	CTCF	ENCFF962FDB.bed	0.95916434735055	0.376676578888252	0.004711415816327
dorsolateral-prefrontal-cortex	H3K27me3	ENCFF864YZX.bed	0.819209834658791	0.064470492447015	0.001345264668367
dorsolateral-prefrontal-cortex	H3K4me3	ENCFF180XUG.bed	0.948783906153735	0.636567538532449	0.023072783801021
H4	DNase-seq	ENCFF746KFS.bed	0.847096216145886	0.155674307587764	0.014562739158163
caudate-nucleus	H3K4me3	ENCFF379RQU.bed	0.931535617650116	0.559819530821544	0.025438456632653
dorsolateral-prefrontal-cortex	H3K4me3	ENCFF239JWB.bed	0.955778782606486	0.652609607225542	0.019784359056123
dorsolateral-prefrontal-cortex	H3K4me3	ENCFF184MEF.bed	0.977204566281309	0.704393215215801	0.014068478954082
dorsolateral-prefrontal-cortex	H3K27ac	ENCFF861YME.bed	0.82522195954399	0.282641105881535	0.050849011479592
dorsolateral-prefrontal-cortex	H3K4me3	ENCFF714WHK.bed	0.932018846087276	0.590448955582782	0.029221141581633
SK-N-SH	RARB	ENCFF947MRI.bed	0.849346918841492	0.006353430712702	0.000209263392857
SK-N-SH	EP300	ENCFF208KBG.bed	0.8431418868257	0.037490791194378	0.003451849489796
dorsolateral-prefrontal-cortex	H3K27me3	ENCFF860PKW.bed	0.693738145285771	0.127769477655978	0.016476004464286
dorsolateral-prefrontal-cortex	H3K27me3	ENCFF042NGO.bed	0.726905001123978	0.13107046877324	0.007256457270408
dorsolateral-prefrontal-cortex	H3K27me3	ENCFF214QIV.bed	0.873673272000016	0.163075808943507	0.00152662627551
dorsolateral-prefrontal-cortex	DNase-seq	ENCFF079GMX.bed	0.939013105567902	0.26114833451069	0.006255978954082
dorsolateral-prefrontal-cortex	DNase-seq	ENCFF803KTY.bed	0.976365955545846	0.277704986573519	0.003073182397959
SK-N-SH	ARNTL	ENCFF830BUW.bed	0.878252115503679	0.120683468869018	7.5733418367347E-05
dorsolateral-prefrontal-cortex	H3K27me3	ENCFF589YOZ.bed	0.796061357242728	0.169825483319534	0.00650709502551
SK-N-MC	POLR2AphosphoS5	ENCFF992GIC.bed	0.919242316586119	0.218583117548371	0.002515146683673
substantia-nigra	H3K4me3	ENCFF386SAW.bed	0.933874016660588	0.538995058028519	0.017988679846939
head-of-caudate-nucleus	DNase-seq	ENCFF961TGG.bed	0.943405226237289	0.256010528028956	0.007366071428571
dorsolateral-prefrontal-cortex	DNase-seq	ENCFF735SHW.bed	0.958971794576691	0.228092091380566	0.003950095663265
smooth-muscle-cell-of-the-brain-vasculature	DNase-seq	ENCFF291PDD.bed	0.897475533869918	0.134341167718627	0.004968510841837
SK-N-MC	DNase-seq	ENCFF378ZTB.bed	0.813145028523443	0.100197383622083	0.008304767219388
putamen	DNase-seq	ENCFF026XWM.bed	0.861809405727419	0.151739103734775	0.011190609056123
posterior-cingulate-gyrus	DNase-seq	ENCFF397TCP.bed	0.957223390784988	0.297122584439989	0.008533960459184
dorsolateral-prefrontal-cortex	CTCF	ENCFF666YIG.bed	0.953011703375673	0.41436756878239	0.007304288903061
head-of-caudate-nucleus	DNase-seq	ENCFF427TKQ.bed	0.955645326603499	0.293872022656237	0.005365114795918
posterior-cingulate-gyrus	DNase-seq	ENCFF653TDA.bed	0.940348640487339	0.182784097861601	0.010554846938776
posterior-cingulate-gyrus	DNase-seq	ENCFF035BWH.bed	0.923748883668654	0.190054242361633	0.008944515306122
SK-N-SH	SIN3A	ENCFF337VNM.bed	0.720558882800333	0.101517218991432	0.042069913903061
SK-N-SH	CREB5	ENCFF337GED.bed	0.782415821235682	0.008298097178998	0.001797672193878
SK-N-MC	EZH2	ENCFF035WFT.bed	0.773686874135905	0.035338848321645	0.005002391581633
BE2C	H3K4me3	ENCFF202WPS.bed	0.942749662843079	0.548331604276146	0.017745535714286
SK-N-SH	H3F3A	ENCFF996FFY.bed	0.69052214381926	0.06645292590948	0.054266980229592
dorsolateral-prefrontal-cortex	H3K4me3	ENCFF678JLE.bed	0.920607855611209	0.572586024923612	0.031182238520408
dorsolateral-prefrontal-cortex	H3K27me3	ENCFF321ZZK.bed	0.781104153612181	0.138037420104106	0.00869140625
brain	DNase-seq	ENCFF286XIL.bed	0.811805510428981	0.144534215901378	0.029019850127551
astrocyte	H3K9ac	ENCFF368KFE.bed	0.886065152644697	0.387994909246124	0.026219706632653
PFSK-1	REST	ENCFF233ZDP.bed	0.599996256482774	0.069200805267383	0.061224489795918
brain	DNase-seq	ENCFF098XHW.bed	0.845914197123265	0.127377497908324	0.012519929846939
SK-N-SH	USF1	ENCFF002WCV.bed	0.909619119974271	0.05388790757129	0.000643734056122
dorsolateral-prefrontal-cortex	H3K27ac	ENCFF970PFD.bed	0.769052106197604	0.185311550127609	0.043949298469388
dorsolateral-prefrontal-cortex	H3K4me3	ENCFF228SWU.bed	0.949424177276914	0.6434119665462	0.023397640306123
dorsolateral-prefrontal-cortex	H3K27me3	ENCFF710FUW.bed	0.737423271991321	0.150371423423097	0.007320232780612
dorsolateral-prefrontal-cortex	CTCF	ENCFF238ZLG.bed	0.955586409744801	0.403710026021535	0.00543287627551
dorsolateral-prefrontal-cortex	H3K27ac	ENCFF288NLR.bed	0.849293673315747	0.301754829668962	0.037053571428572
dorsolateral-prefrontal-cortex	DNase-seq	ENCFF067MQX.bed	0.935750473082447	0.224975525350971	0.008111447704082
dorsolateral-prefrontal-cortex	H3K27ac	ENCFF464AKF.bed	0.889916665065968	0.313664174500214	0.030379065688776
dorsolateral-prefrontal-cortex	H3K27ac	ENCFF595CLG.bed	0.81739633761741	0.169522010834954	0.019806281887755
SK-N-SH	ZNF8	ENCFF214ZEK.bed	0.717836030869117	0.00436571701558	0.001572464923469
posterior-cingulate-cortex	ATAC-seq	ENCFF129OYC.bed	0.896046205991657	0.274247455431976	0.006495137117347
dorsolateral-prefrontal-cortex	H3K4me3	ENCFF108EYE.bed	0.947550438481223	0.634197401003021	0.024017458545918
dorsolateral-prefrontal-cortex	CTCF	ENCFF306BLG.bed	0.954037428234953	0.415309679274532	0.004031808035714
brain-microvascular-endothelial-cell	H3K27ac	ENCFF718IQW.bed	0.780208929921509	0.164883474158466	0.031433354591837
dorsolateral-prefrontal-cortex	H3K4me1	ENCFF860LKA.bed	0.874117446780912	0.17639125717462	0.027664620535714
head-of-caudate-nucleus	DNase-seq	ENCFF132JHR.bed	0.950162081615503	0.229605286221799	0.005199697066327
SK-N-SH	H3K27ac	ENCFF034GXT.bed	0.742569688408017	0.164189774934077	0.054611766581633
head-of-caudate-nucleus	DNase-seq	ENCFF690GJE.bed	0.978308647473167	0.339194310632512	0.004699457908163
brain	CTCF	ENCFF799RCZ.bed	0.940611535393999	0.399875643410484	0.006971460459184
SK-N-SH	CTCF	ENCFF640OIF.bed	0.703142605585662	0.100405759674842	0.032561383928572
astrocyte	H3K9me3	ENCFF752KQF.bed	0.815362322576295	0.027887311308575	0.008464205994898
dorsolateral-prefrontal-cortex	CTCF	ENCFF029THO.bed	0.942775346502535	0.385433952448015	0.006353635204082
astrocyte	H4K20me1	ENCFF698HVX.bed	0.804601524559953	0.188595304657839	0.055809550382653
layer-of-hippocampus	H3K27ac	ENCFF874BBA.bed	0.901223642286258	0.317565886805265	0.027838010204082
motor-neuron	H3K4me3	ENCFF863JPW.bed	0.967360767027516	0.70577811219118	0.017253268494898
dorsolateral-prefrontal-cortex	H3K27ac	ENCFF272ROP.bed	0.75552552037596	0.120645019143784	0.027355707908163
BE2C	CTCF	ENCFF826XZW.bed	0.684752117800647	0.10358212511181	0.054649633290816
head-of-caudate-nucleus	DNase-seq	ENCFF109HOA.bed	0.924662174365479	0.258832927412239	0.013289221938776
dorsolateral-prefrontal-cortex	H3K27ac	ENCFF810WHX.bed	0.806298089677068	0.24583145401987	0.053236607142857
dorsolateral-prefrontal-cortex	CTCF	ENCFF052VUS.bed	0.959129795060523	0.376038668470112	0.005090082908163
dorsolateral-prefrontal-cortex	DNase-seq	ENCFF721JCD.bed	0.96991483705526	0.205803515043683	0.003429926658163
head-of-caudate-nucleus	DNase-seq	ENCFF211COA.bed	0.956306284508247	0.302569161573154	0.008183195153061
head-of-caudate-nucleus	DNase-seq	ENCFF051EMZ.bed	0.961576651183272	0.249868491044395	0.004284917091837
dorsolateral-prefrontal-cortex	H3K27ac	ENCFF010VMY.bed	0.805669748475278	0.268429592134812	0.060138313137755
brain	H3K9me3	ENCFF422HJW.bed	0.915206628512915	0.18414255779242	0.001387117346939
head-of-caudate-nucleus	DNase-seq	ENCFF724QMZ.bed	0.957758669052853	0.30620493850107	0.005040258290816
dorsolateral-prefrontal-cortex	H3K4me3	ENCFF869GIR.bed	0.97601195519328	0.711148355505536	0.014652423469388
dorsolateral-prefrontal-cortex	H3K4me3	ENCFF648FWC.bed	0.966549922469206	0.648494763290791	0.01695631377551
posterior-cingulate-gyrus	DNase-seq	ENCFF068WQO.bed	0.945744890064264	0.250555755405095	0.009931042729592
dorsolateral-prefrontal-cortex	H3K4me3	ENCFF014FUG.bed	0.935515193243259	0.603929127531431	0.027722417091837
M059J	DNase-seq	ENCFF824JFJ.bed	0.826285913049077	0.184387645540697	0.028069196428572
substantia-nigra	H3K27ac	ENCFF438IZP.bed	0.845854238753785	0.254248132296025	0.026674107142857
SK-N-SH	SMC3	ENCFF292GMF.bed	0.959764346146426	0.325560077296236	0.002917729591837
dorsolateral-prefrontal-cortex	CTCF	ENCFF531OSH.bed	0.939670725179894	0.397531612168146	0.00788424744898
dorsolateral-prefrontal-cortex	CTCF	ENCFF375BSV.bed	0.960277352009348	0.373761680193381	0.004536033163265
posterior-cingulate-gyrus	DNase-seq	ENCFF338NXN.bed	0.948869707843191	0.175079530351324	0.005891262755102
dorsolateral-prefrontal-cortex	H3K27me3	ENCFF149ZZG.bed	0.709045790193405	0.120067492311815	0.015043048469388
SK-N-SH	TSHZ2	ENCFF442RJO.bed	0.836315980746513	0.03433598104098	0.002802136479592
head-of-caudate-nucleus	DNase-seq	ENCFF361PSA.bed	0.921217142286189	0.224483503985867	0.010588727678572
dorsolateral-prefrontal-cortex	H3K4me3	ENCFF401CRB.bed	0.9203451935577	0.554700325545803	0.031259964923469
head-of-caudate-nucleus	DNase-seq	ENCFF149FJP.bed	0.969255238268887	0.297244647109019	0.005255500637755
germinal-matrix	H3K36me3	ENCFF035NYO.bed	0.821398410859149	0.131334216843528	0.029627710459184
dorsolateral-prefrontal-cortex	H3K27me3	ENCFF258VXT.bed	0.776082783219883	0.176975628367827	0.006323740433673
dorsolateral-prefrontal-cortex	H3K27ac	ENCFF283HUT.bed	0.795618666001614	0.231701940624434	0.046532206632653
dorsolateral-prefrontal-cortex	H3K27me3	ENCFF455OOQ.bed	0.75479206112769	0.150625702826045	0.008777104591837
dorsolateral-prefrontal-cortex	H3K27ac	ENCFF311BUM.bed	0.820645409037083	0.235574800835097	0.034636080994898
dorsolateral-prefrontal-cortex	CTCF	ENCFF051BZX.bed	0.955974969984888	0.435376738743653	0.006489158163265
posterior-cingulate-gyrus	DNase-seq	ENCFF701ICW.bed	0.921161689564623	0.187500098777051	0.011720742984694
motor-neuron	H3K27ac	ENCFF518ICW.bed	0.799146713434272	0.256785631270508	0.041316565688776
head-of-caudate-nucleus	DNase-seq	ENCFF953GKA.bed	0.906468212129476	0.233701329829106	0.014152184311225
motor-neuron	H3K4me3	ENCFF535MNS.bed	0.976745030211724	0.728358020783292	0.015007174744898
motor-neuron	H3K27ac	ENCFF707MQP.bed	0.833689848408609	0.29569011839598	0.037059550382653
dorsolateral-prefrontal-cortex	H3K27me3	ENCFF897EFM.bed	0.780018363539402	0.144399989822467	0.013460618622449
cingulate-gyrus	H3K36me3	ENCFF868DXB.bed	0.811144336360218	0.115318198905183	0.02838209502551
BE2C	DNase-seq	ENCFF242WYI.bed	0.919814505628096	0.230513717430712	0.014773995535714
dorsolateral-prefrontal-cortex	H3K27ac	ENCFF955SXY.bed	0.817978822333407	0.169526458897579	0.024435985331633
occipital-lobe	DNase-seq	ENCFF662SZI.bed	0.799356847444239	0.127128183587279	0.02119140625
astrocyte	H3K36me3	ENCFF198QMN.bed	0.782205922031929	0.066950563961477	0.019242267219388
BE2C	H3K9me3	ENCFF817KMI.bed	0.758702511477797	0.007031652140812	0.001849489795918
dorsolateral-prefrontal-cortex	H3K27me3	ENCFF340QMV.bed	0.732331718844498	0.125594813177027	0.02318040497449
BE2C	H3K36me3	ENCFF098GTL.bed	0.758126050753646	0.097007110199635	0.035975366709184
dorsolateral-prefrontal-cortex	H3K27me3	ENCFF259PMU.bed	0.803863388479313	0.175339152446707	0.006873804209184
dorsolateral-prefrontal-cortex	DNase-seq	ENCFF187VXO.bed	0.946881600127623	0.193554909506334	0.007754703443878
posterior-cingulate-gyrus	DNase-seq	ENCFF971WVB.bed	0.946776803695198	0.168657324931547	0.009351084183673
dorsolateral-prefrontal-cortex	H3K27ac	ENCFF509IXE.bed	0.842402876714063	0.307758603495082	0.049125079719388
dorsolateral-prefrontal-cortex	H3K4me3	ENCFF525EJT.bed	0.954313945131196	0.655056240049177	0.020880500637755
head-of-caudate-nucleus	DNase-seq	ENCFF245WUR.bed	0.876136170668289	0.171540083021138	0.026678093112245
germinal-matrix	H3K4me3	ENCFF895NZN.bed	0.959191636376471	0.663697267358343	0.020709103954082
layer-of-hippocampus	H3K36me3	ENCFF706NAI.bed	0.793748113833574	0.074764874424011	0.020477917729592
substantia-nigra	H3K36me3	ENCFF023HJU.bed	0.777981949649052	0.057765434963888	0.016288663903061
cerebellar-cortex	DNase-seq	ENCFF337NAS.bed	0.854340437856521	0.113829183964979	0.009980867346939
head-of-caudate-nucleus	DNase-seq	ENCFF123RHR.bed	0.884800279057493	0.186953128575831	0.015806361607143
head-of-caudate-nucleus	DNase-seq	ENCFF337FUI.bed	0.95844097504122	0.300251572827459	0.00910794005102
SK-N-SH	H3K36me3	ENCFF800BZP.bed	0.760568081882873	0.146996446739461	0.070192920918367
dorsolateral-prefrontal-cortex	H3K27ac	ENCFF300SDH.bed	0.786384703771206	0.24796145797746	0.065806361607143
dorsolateral-prefrontal-cortex	CTCF	ENCFF996ADF.bed	0.94688525563237	0.38772207967872	0.00608059630102
layer-of-hippocampus	H3K27ac	ENCFF618UDS.bed	0.879647515862826	0.276125372289074	0.021149553571429
caudate-nucleus	H3K9me3	ENCFF775QHS.bed	0.786229680553407	0.078888489001008	0.02408522002551
		Mean_values	0.876564506496077	0.257307949270714	0.01842900325945
