# Supplementary material for: Neur-Ally: a deep learning model for regulatory variant prediction based on genomic and epigenomic features in brain and its validation in certain neurological disorders
Source: NAR Genom Bioinform. 2025 Jun 13;7(2):lqaf080. doi: 10.1093/nargab/lqaf080 (PMC12164584; doi:10.1093/nargab/lqaf080)
Supplement: lqaf080_Supplemental_Files [file lqaf080_supplemental_files.zip › supp-2.csv]

Chr	Pos	Ref	Alt	SNP	Signif. labels	Signif. scores
chr20	4163930	A	G	rs1741309	angular-gyrus_H3K4me1_ENCFF437RXH.bed layer-of-hippocampus_H3K4me1_ENCFF260KOR.bed temporal-lobe_H3K4me1_ENCFF304IPZ.bed layer-of-hippocampus_H3K4me1_ENCFF747LBC.bed dorsolateral-prefrontal-cortex_H3K4me1_ENCFF430MTV.bed dorsolateral-prefrontal-cortex_H3K4me1_ENCFF860LKA.bed	0.0 0.0 0.0 0.0 0.0 0.0
chr17	29292532	C	T	rs4609913	head-of-caudate-nucleus_DNase-seq_ENCFF426CKX.bed posterior-cingulate-gyrus_DNase-seq_ENCFF227XCF.bed posterior-cingulate-gyrus_DNase-seq_ENCFF615PSI.bed head-of-caudate-nucleus_DNase-seq_ENCFF578IRP.bed dorsolateral-prefrontal-cortex_DNase-seq_ENCFF983AOQ.bed dorsolateral-prefrontal-cortex_DNase-seq_ENCFF391XXF.bed head-of-caudate-nucleus_DNase-seq_ENCFF548PLG.bed dorsolateral-prefrontal-cortex_…	0.0 0.0 0.0 0.0 0.0 0.0 0.0 0.0 0.0 0.0 0.0 0.0 0.0 0.0 0.0 0.0 0.0 0.0 0.0 0.0 0.0 0.0 0.0 0.0 0.0 0.0 0.0 0.0 0.0 0.0 0.0
chr10	103095504	T	C	rs72843998	brain_CTCF_ENCFF190FEC.bed astrocyte_CTCF_ENCFF660ZJK.bed	0.0 0.0
chr5	177363161	A	G	rs67111717	dorsolateral-prefrontal-cortex_H3K4me1_ENCFF860LKA.bed	0
chr1	200905600	A	G	rs55838263	brain_H3K36me3_ENCFF459OLN.bed germinal-matrix_H3K36me3_ENCFF260WUB.bed germinal-matrix_H3K36me3_ENCFF035NYO.bed	0.0 0.0 0.0
chr12	2311360	G	A	rs10774037	layer-of-hippocampus_H3K4me1_ENCFF260KOR.bed temporal-lobe_H3K4me1_ENCFF304IPZ.bed dorsolateral-prefrontal-cortex_H3K4me1_ENCFF430MTV.bed	0.0 0.0 0.0
chr10	94922089	G	A	rs1074145	caudate-nucleus_H3K9me3_ENCFF102WPN.bed cingulate-gyrus_H3K9me3_ENCFF734XET.bed	0.0 0.0
chr19	44891079	T	C	rs71352238	dorsolateral-prefrontal-cortex_DNase-seq_ENCFF358ZOO.bed SK-N-SH_ZNF565_ENCFF116TSA.bed SK-N-MC_FOXP2_ENCFF085CNS.bed posterior-cingulate-gyrus_DNase-seq_ENCFF615PSI.bed posterior-cingulate-gyrus_DNase-seq_ENCFF061CZZ.bed head-of-caudate-nucleus_DNase-seq_ENCFF578IRP.bed dorsolateral-prefrontal-cortex_DNase-seq_ENCFF983AOQ.bed dorsolateral-prefrontal-cortex_DNase-seq_ENCFF750SYW.bed dorsolateral-…	0.0 0.0 0.0 0.0 0.0 0.0 0.0 0.0 0.0 0.0 0.0 0.0 0.0 0.0 0.0 0.0 0.0 0.0 0.0 0.0 0.0 0.0 0.0 0.0 0.0 0.0 0.0 0.0 0.0 0.0 0.0 0.0 0.0 0.0 0.0 0.0 0.0 0.0 0.0
chr19	45001919	C	A	rs35194062	dorsolateral-prefrontal-cortex_DNase-seq_ENCFF358ZOO.bed SK-N-MC_FOXP2_ENCFF085CNS.bed posterior-cingulate-gyrus_DNase-seq_ENCFF615PSI.bed posterior-cingulate-gyrus_DNase-seq_ENCFF061CZZ.bed dorsolateral-prefrontal-cortex_DNase-seq_ENCFF771YBO.bed head-of-caudate-nucleus_DNase-seq_ENCFF578IRP.bed dorsolateral-prefrontal-cortex_DNase-seq_ENCFF983AOQ.bed dorsolateral-prefrontal-cortex_DNase-seq_ENC…	0.0 0.0 0.0 0.0 0.0 0.0 0.0 0.0 0.0 0.0 0.0 0.0 0.0 0.0 0.0 0.0 0.0 0.0 0.0 0.0 0.0 0.0 0.0 0.0 0.0 0.0 0.0 0.0 0.0 0.0 0.0 0.0 0.0 0.0 0.0 0.0 0.0 0.0 0.0 0.0 0.0
chr18	44680383	C	T	rs117763335	SK-N-SH_GLIS3_ENCFF805ZFZ.bed	0
chr6	142872951	T	C	rs79032349	PFSK-1_POLR2AphosphoS5_ENCFF785YQI.bed	0
chr1	36972779	A	G	rs11263955	PFSK-1_REST_ENCFF071IVL.bed	0
chr11	925510	A	G	rs10902233	dorsolateral-prefrontal-cortex_DNase-seq_ENCFF358ZOO.bed head-of-caudate-nucleus_DNase-seq_ENCFF426CKX.bed posterior-cingulate-gyrus_DNase-seq_ENCFF227XCF.bed posterior-cingulate-gyrus_DNase-seq_ENCFF615PSI.bed dorsolateral-prefrontal-cortex_DNase-seq_ENCFF771YBO.bed head-of-caudate-nucleus_DNase-seq_ENCFF578IRP.bed dorsolateral-prefrontal-cortex_DNase-seq_ENCFF983AOQ.bed dorsolateral-prefrontal-…	0.0 0.0 0.0 0.0 0.0 0.0 0.0 0.0 0.0 0.0 0.0 0.0 0.0 0.0 0.0 0.0 0.0 0.0 0.0 0.0 0.0 0.0 0.0 0.0 0.0 0.0 0.0 0.0 0.0 0.0 0.0 0.0
chr18	47261127	A	G	rs12962421	dorsolateral-prefrontal-cortex_H3K4me3_ENCFF706DGK.bed dorsolateral-prefrontal-cortex_H3K27me3_ENCFF889LTS.bed SK-N-MC_H3K9ac_ENCFF122KJD.bed dorsolateral-prefrontal-cortex_H3K27ac_ENCFF610ZPW.bed SK-N-SH_GLIS3_ENCFF805ZFZ.bed SK-N-SH_ZNF70_ENCFF268RHV.bed dorsolateral-prefrontal-cortex_H3K27ac_ENCFF229NLK.bed dorsolateral-prefrontal-cortex_H3K27me3_ENCFF877AFT.bed dorsolateral-prefrontal-cortex_…	0.0 0.0 0.0 0.0 0.0 0.0 0.0 0.0 0.0 0.0 0.0 0.0 0.0 0.0 0.0 0.0 0.0 0.0 0.0 0.0 0.0 0.0 0.0 0.0 0.0 0.0 0.0 0.0 0.0 0.0 0.0 0.0 0.0 0.0 0.0 0.0 0.0 0.0 0.0 0.0 0.0 0.0 0.0 0.0 0.0 0.0 0.0 0.0 0.0 0.0 0.0 0.0 0.0 0.0 0.0 0.0 0.0 0.0 0.0 0.0 0.0 0.0 0.0 0.0 0.0 0.0 0.0 0.0 0.0 0.0 0.0 0.0 0.0 0.0 0.0 0.0 0.0 0.0 0.0 0.0 0.0 0.0 0.0 0.0 0.0 0.0 0.0 0.0 0.0 0.0 0.0 0.0 0.0 0.0 0.0 0.0 0.0 0.0 0.0 0.0…
chr19	44890954	C	T	rs76692773	dorsolateral-prefrontal-cortex_DNase-seq_ENCFF358ZOO.bed SK-N-SH_ZNF565_ENCFF116TSA.bed posterior-cingulate-gyrus_DNase-seq_ENCFF900IJE.bed SK-N-MC_FOXP2_ENCFF085CNS.bed posterior-cingulate-gyrus_DNase-seq_ENCFF059KEW.bed posterior-cingulate-gyrus_DNase-seq_ENCFF615PSI.bed head-of-caudate-nucleus_DNase-seq_ENCFF578IRP.bed dorsolateral-prefrontal-cortex_DNase-seq_ENCFF391XXF.bed posterior-cingulat…	0.0 0.0 0.0 0.0 0.0 0.0 0.0 0.0 0.0 0.0 0.0 0.0 0.0 0.0 0.0 0.0 0.0 0.0 0.0 0.0 0.0 0.0 0.0 0.0 0.0 0.0 0.0 0.0 0.0 0.0 0.0 0.0 0.0 0.0 0.0
chr6	27867657	A	G	rs200949	dorsolateral-prefrontal-cortex_H3K4me3_ENCFF859JHN.bed dorsolateral-prefrontal-cortex_H3K4me3_ENCFF629GOS.bed dorsolateral-prefrontal-cortex_H3K4me3_ENCFF706DGK.bed dorsolateral-prefrontal-cortex_H3K4me3_ENCFF261NKP.bed dorsolateral-prefrontal-cortex_DNase-seq_ENCFF358ZOO.bed head-of-caudate-nucleus_DNase-seq_ENCFF694QZU.bed SK-N-MC_H3K9ac_ENCFF122KJD.bed dorsolateral-prefrontal-cortex_H3K4me3_EN…	0.0 0.0 0.0 0.0 0.0 0.0 0.0 0.0 0.0 0.0 0.0 0.0 0.0 0.0 0.0 0.0 0.0 0.0 0.0 0.0 0.0 0.0 0.0 0.0 0.0 0.0 0.0 0.0 0.0 0.0 0.0 0.0 0.0 0.0 0.0 0.0 0.0 0.0 0.0 0.0 0.0 0.0 0.0 0.0 0.0 0.0 0.0 0.0 0.0 0.0 0.0 0.0 0.0 0.0 0.0 0.0 0.0 0.0 0.0 0.0 0.0 0.0 0.0 0.0 0.0 0.0 0.0 0.0 0.0 0.0 0.0 0.0 0.0 0.0 0.0 0.0 0.0 0.0 0.0 0.0 0.0 0.0 0.0 0.0 0.0 0.0 0.0 0.0 0.0 0.0 0.0 0.0 0.0 0.0 0.0 0.0 0.0 0.0 0.0 0.0…
chr3	173395251	G	A	rs12635614	dorsolateral-prefrontal-cortex_DNase-seq_ENCFF358ZOO.bed posterior-cingulate-gyrus_DNase-seq_ENCFF900IJE.bed posterior-cingulate-gyrus_DNase-seq_ENCFF227XCF.bed posterior-cingulate-gyrus_DNase-seq_ENCFF615PSI.bed posterior-cingulate-gyrus_DNase-seq_ENCFF061CZZ.bed posterior-cingulate-gyrus_DNase-seq_ENCFF078QUD.bed dorsolateral-prefrontal-cortex_DNase-seq_ENCFF771YBO.bed head-of-caudate-nucleus_D…	0.0 0.0 0.0 0.0 0.0 0.0 0.0 0.0 0.0 0.0 0.0 0.0 0.0 0.0 0.0 0.0 0.0 0.0 0.0 0.0 0.0 0.0 0.0 0.0 0.0 0.0 0.0 0.0 0.0 0.0 0.0 0.0 0.0 0.0 0.0 0.0 0.0 0.0 0.0 0.0 0.0 0.0 0.0 0.0 0.0 0.0 0.0 0.0 0.0 0.0 0.0 0.0 0.0 0.0 0.0
chr14	103847845	G	A	rs10083370	dorsolateral-prefrontal-cortex_DNase-seq_ENCFF358ZOO.bed head-of-caudate-nucleus_DNase-seq_ENCFF426CKX.bed posterior-cingulate-gyrus_DNase-seq_ENCFF227XCF.bed posterior-cingulate-gyrus_DNase-seq_ENCFF615PSI.bed posterior-cingulate-gyrus_DNase-seq_ENCFF061CZZ.bed posterior-cingulate-gyrus_DNase-seq_ENCFF078QUD.bed dorsolateral-prefrontal-cortex_DNase-seq_ENCFF771YBO.bed head-of-caudate-nucleus_DNa…	0.0 0.0 0.0 0.0 0.0 0.0 0.0 0.0 0.0 0.0 0.0 0.0 0.0 0.0 0.0 0.0 0.0 0.0 0.0 0.0 0.0 0.0 0.0 0.0 0.0 0.0 0.0 0.0 0.0 0.0 0.0 0.0 0.0 0.0 0.0 0.0 0.0 0.0 0.0 0.0 0.0 0.0 0.0 0.0 0.0 0.0 0.0 0.0 0.0 0.0 0.0 0.0 0.0 0.0 0.0 0.0 0.0 0.0 0.0 0.0 0.0 0.0 0.0 0.0 0.0 0.0 0.0 0.0 0.0 0.0
chr22	39559868	A	C	rs9611198	head-of-caudate-nucleus_DNase-seq_ENCFF578IRP.bed dorsolateral-prefrontal-cortex_DNase-seq_ENCFF983AOQ.bed posterior-cingulate-gyrus_DNase-seq_ENCFF280SAO.bed dorsolateral-prefrontal-cortex_DNase-seq_ENCFF853PIR.bed dorsolateral-prefrontal-cortex_DNase-seq_ENCFF403OFG.bed dorsolateral-prefrontal-cortex_DNase-seq_ENCFF879NMM.bed posterior-cingulate-gyrus_DNase-seq_ENCFF839IVW.bed	0.0 0.0 0.0 0.0 0.0 0.0 0.0
chr13	102829174	A	G	rs74625347	SK-N-SH_H4K20me1_ENCFF022SQR.bed	0
chr19	45137507	G	C	rs536518226	head-of-caudate-nucleus_DNase-seq_ENCFF578IRP.bed dorsolateral-prefrontal-cortex_DNase-seq_ENCFF853PIR.bed	0.0 0.0
chr7	106066016	C	A	rs73414214	motor-neuron_H3K27ac_ENCFF916FML.bed germinal-matrix_H3K4me1_ENCFF145XQU.bed motor-neuron_H3K27ac_ENCFF853JMX.bed brain_H3K4me1_ENCFF201HNB.bed caudate-nucleus_H3K4me3_ENCFF379RQU.bed motor-neuron_H3K27ac_ENCFF707MQP.bed	0.0 0.0 0.0 0.0 0.0 0.0
chr22	39444125	C	T	rs9611177	SK-N-SH_H3K4me2_ENCFF680QLN.bed SK-N-SH_OSR1_ENCFF318YAU.bed SK-N-SH_RXRA_ENCFF018FHH.bed SK-N-SH_FOSL2_ENCFF209EPG.bed motor-neuron_H3K27ac_ENCFF294IIV.bed motor-neuron_ATAC-seq_ENCFF794FOV.bed PFSK-1_REST_ENCFF071IVL.bed astrocyte_H3K4me2_ENCFF034PNH.bed astrocyte_H3K4me1_ENCFF388GVC.bed brain-microvascular-endothelial-cell_H3K27ac_ENCFF718IQW.bed germinal-matrix_H3K36me3_ENCFF035NYO.bed	0.0 0.0 0.0 0.0 0.0 0.0 0.0 0.0 0.0 0.0 0.0
chr9	79664433	G	A	rs72734311	temporal-lobe_H3K4me1_ENCFF452SPQ.bed angular-gyrus_H3K4me1_ENCFF437RXH.bed substantia-nigra_H3K4me1_ENCFF356UEG.bed layer-of-hippocampus_H3K4me1_ENCFF260KOR.bed germinal-matrix_H3K4me1_ENCFF145XQU.bed angular-gyrus_H3K4me1_ENCFF813JPB.bed caudate-nucleus_H3K4me1_ENCFF280IMI.bed brain_H3K4me1_ENCFF201HNB.bed substantia-nigra_H3K4me1_ENCFF266IMI.bed temporal-lobe_H3K4me1_ENCFF304IPZ.bed cingulate-…	0.0 0.0 0.0 0.0 0.0 0.0 0.0 0.0 0.0 0.0 0.0 0.0 0.0 0.0 0.0 0.0 0.0
chr11	14381384	C	G	rs61884005	dorsolateral-prefrontal-cortex_DNase-seq_ENCFF358ZOO.bed SK-N-SH_MXI1_ENCFF030DAG.bed posterior-cingulate-gyrus_DNase-seq_ENCFF900IJE.bed posterior-cingulate-gyrus_DNase-seq_ENCFF615PSI.bed posterior-cingulate-gyrus_DNase-seq_ENCFF061CZZ.bed posterior-cingulate-gyrus_DNase-seq_ENCFF078QUD.bed dorsolateral-prefrontal-cortex_DNase-seq_ENCFF771YBO.bed head-of-caudate-nucleus_DNase-seq_ENCFF578IRP.be…	0.0 0.0 0.0 0.0 0.0 0.0 0.0 0.0 0.0 0.0 0.0 0.0 0.0 0.0 0.0 0.0 0.0 0.0 0.0 0.0 0.0 0.0 0.0 0.0 0.0 0.0 0.0 0.0 0.0 0.0 0.0 0.0 0.0 0.0 0.0 0.0 0.0 0.0 0.0 0.0 0.0 0.0 0.0 0.0
chr7	3471861	A	G	rs73671840	SK-N-SH_H4K20me1_ENCFF022SQR.bed SK-N-SH_H3K79me2_ENCFF521DVT.bed SK-N-MC_H3K36me3_ENCFF423AWX.bed astrocyte_H3K79me2_ENCFF528LPM.bed astrocyte_H4K20me1_ENCFF698HVX.bed BE2C_H3K36me3_ENCFF098GTL.bed	0.0 0.0 0.0 0.0 0.0 0.0
chr9	17579692	T	G	rs13294100	posterior-cingulate-gyrus_DNase-seq_ENCFF615PSI.bed head-of-caudate-nucleus_DNase-seq_ENCFF578IRP.bed dorsolateral-prefrontal-cortex_DNase-seq_ENCFF983AOQ.bed posterior-cingulate-gyrus_DNase-seq_ENCFF093JBS.bed dorsolateral-prefrontal-cortex_DNase-seq_ENCFF403OFG.bed head-of-caudate-nucleus_DNase-seq_ENCFF794GBQ.bed posterior-cingulate-gyrus_DNase-seq_ENCFF750JSS.bed head-of-caudate-nucleus_DNase…	0.0 0.0 0.0 0.0 0.0 0.0 0.0 0.0 0.0 0.0 0.0 0.0
chr6	28267398	A	C	rs2799079	head-of-caudate-nucleus_DNase-seq_ENCFF578IRP.bed	0
chr10	79274913	G	A	rs1250542	angular-gyrus_H3K4me1_ENCFF437RXH.bed head-of-caudate-nucleus_DNase-seq_ENCFF578IRP.bed dorsolateral-prefrontal-cortex_DNase-seq_ENCFF853PIR.bed layer-of-hippocampus_H3K4me1_ENCFF260KOR.bed caudate-nucleus_H3K4me1_ENCFF280IMI.bed temporal-lobe_H3K4me1_ENCFF304IPZ.bed layer-of-hippocampus_H3K4me1_ENCFF747LBC.bed dorsolateral-prefrontal-cortex_H3K4me1_ENCFF430MTV.bed dorsolateral-prefrontal-cortex_…	0.0 0.0 0.0 0.0 0.0 0.0 0.0 0.0 0.0
chr17	36544271	A	G	rs12941866	head-of-caudate-nucleus_DNase-seq_ENCFF578IRP.bed dorsolateral-prefrontal-cortex_DNase-seq_ENCFF983AOQ.bed frontal-cortex_DNase-seq_ENCFF631HBT.bed head-of-caudate-nucleus_DNase-seq_ENCFF848YJF.bed	0.0 0.0 0.0 0.0
chr3	62079095	A	G	rs11130874	SK-N-SH_H4K20me1_ENCFF022SQR.bed astrocyte_H3K79me2_ENCFF528LPM.bed	0.0 0.0
chr1	41366625	T	G	rs10218712	motor-neuron_H3K4me3_ENCFF852WHF.bed dorsolateral-prefrontal-cortex_H3K4me3_ENCFF118NVV.bed motor-neuron_H3K4me3_ENCFF867WVM.bed dorsolateral-prefrontal-cortex_H3K4me1_ENCFF860LKA.bed dorsolateral-prefrontal-cortex_H3K4me3_ENCFF869GIR.bed motor-neuron_H3K4me3_ENCFF535MNS.bed	0.0 0.0 0.0 0.0 0.0 0.0
chr6	117675468	T	C	rs80196932	dorsolateral-prefrontal-cortex_DNase-seq_ENCFF358ZOO.bed posterior-cingulate-gyrus_DNase-seq_ENCFF900IJE.bed head-of-caudate-nucleus_DNase-seq_ENCFF426CKX.bed posterior-cingulate-gyrus_DNase-seq_ENCFF227XCF.bed posterior-cingulate-gyrus_DNase-seq_ENCFF059KEW.bed posterior-cingulate-gyrus_DNase-seq_ENCFF615PSI.bed posterior-cingulate-gyrus_DNase-seq_ENCFF061CZZ.bed head-of-caudate-nucleus_DNase-se…	0.0 0.0 0.0 0.0 0.0 0.0 0.0 0.0 0.0 0.0 0.0 0.0 0.0 0.0 0.0 0.0 0.0 0.0 0.0 0.0 0.0 0.0 0.0 0.0 0.0 0.0 0.0 0.0 0.0 0.0 0.0 0.0 0.0 0.0 0.0 0.0 0.0 0.0 0.0 0.0 0.0 0.0 0.0 0.0 0.0 0.0 0.0 0.0 0.0 0.0 0.0 0.0 0.0 0.0 0.0 0.0 0.0
chr14	77914190	T	G	rs56374507	PFSK-1_REST_ENCFF071IVL.bed	0
chr12	3435254	C	T	rs61909487	dorsolateral-prefrontal-cortex_DNase-seq_ENCFF267YYH.bed posterior-cingulate-gyrus_DNase-seq_ENCFF626KCP.bed dorsolateral-prefrontal-cortex_DNase-seq_ENCFF358ZOO.bed posterior-cingulate-gyrus_DNase-seq_ENCFF900IJE.bed SK-N-SH_H3K4me2_ENCFF680QLN.bed head-of-caudate-nucleus_DNase-seq_ENCFF426CKX.bed posterior-cingulate-gyrus_DNase-seq_ENCFF059KEW.bed astrocyte_H3K27ac_ENCFF449QCR.bed SK-N-SH_OSR1_…	0.0 0.0 0.0 0.0 0.0 0.0 0.0 0.0 0.0 0.0 0.0 0.0 0.0 0.0 0.0 0.0 0.0 0.0 0.0 0.0 0.0 0.0 0.0 0.0 0.0 0.0 0.0 0.0 0.0 0.0 0.0 0.0 0.0 0.0 0.0 0.0 0.0 0.0 0.0 0.0 0.0 0.0 0.0 0.0 0.0 0.0 0.0 0.0 0.0 0.0 0.0 0.0 0.0 0.0 0.0 0.0 0.0 0.0 0.0 0.0 0.0 0.0 0.0 0.0 0.0 0.0
chr4	945299	C	T	rs6599388	posterior-cingulate-gyrus_DNase-seq_ENCFF626KCP.bed dorsolateral-prefrontal-cortex_DNase-seq_ENCFF358ZOO.bed dorsolateral-prefrontal-cortex_DNase-seq_ENCFF731URZ.bed posterior-cingulate-gyrus_DNase-seq_ENCFF900IJE.bed head-of-caudate-nucleus_DNase-seq_ENCFF426CKX.bed posterior-cingulate-gyrus_DNase-seq_ENCFF227XCF.bed posterior-cingulate-gyrus_DNase-seq_ENCFF059KEW.bed head-of-caudate-nucleus_DNa…	0.0 0.0 0.0 0.0 0.0 0.0 0.0 0.0 0.0 0.0 0.0 0.0 0.0 0.0 0.0 0.0 0.0 0.0 0.0 0.0 0.0 0.0 0.0 0.0 0.0 0.0 0.0 0.0 0.0 0.0 0.0 0.0 0.0 0.0 0.0 0.0 0.0 0.0 0.0 0.0 0.0 0.0 0.0 0.0 0.0 0.0 0.0 0.0 0.0 0.0 0.0 0.0 0.0 0.0 0.0 0.0 0.0 0.0 0.0 0.0 0.0 0.0 0.0 0.0 0.0 0.0 0.0 0.0
chr9	73149649	A	C	rs3758354	SK-N-SH_ZC3H10_ENCFF768BPF.bed SK-N-SH_RARB_ENCFF947MRI.bed	0.0 0.0
chr10	102230055	G	C	rs10786662	dorsolateral-prefrontal-cortex_DNase-seq_ENCFF358ZOO.bed dorsolateral-prefrontal-cortex_DNase-seq_ENCFF771YBO.bed head-of-caudate-nucleus_DNase-seq_ENCFF578IRP.bed dorsolateral-prefrontal-cortex_DNase-seq_ENCFF983AOQ.bed posterior-cingulate-gyrus_DNase-seq_ENCFF280SAO.bed head-of-caudate-nucleus_DNase-seq_ENCFF548PLG.bed dorsolateral-prefrontal-cortex_DNase-seq_ENCFF853PIR.bed dorsolateral-prefro…	0.0 0.0 0.0 0.0 0.0 0.0 0.0 0.0 0.0 0.0 0.0 0.0 0.0 0.0 0.0 0.0 0.0 0.0 0.0 0.0 0.0 0.0
chr17	45998697	C	T	rs2471738	PFSK-1_REST_ENCFF071IVL.bed layer-of-hippocampus_H3K4me1_ENCFF747LBC.bed SK-N-SH_REST_ENCFF056ITA.bed astrocyte_H3K4me1_ENCFF388GVC.bed	0.0 0.0 0.0 0.0
chr22	20016577	G	A	rs144191434	posterior-cingulate-gyrus_DNase-seq_ENCFF376UYD.bed dorsolateral-prefrontal-cortex_DNase-seq_ENCFF358ZOO.bed dorsolateral-prefrontal-cortex_DNase-seq_ENCFF731URZ.bed head-of-caudate-nucleus_DNase-seq_ENCFF848GFM.bed SK-N-SH_MXI1_ENCFF030DAG.bed head-of-caudate-nucleus_DNase-seq_ENCFF426CKX.bed posterior-cingulate-gyrus_DNase-seq_ENCFF227XCF.bed dorsolateral-prefrontal-cortex_DNase-seq_ENCFF972QRH…	0.0 0.0 0.0 0.0 0.0 0.0 0.0 0.0 0.0 0.0 0.0 0.0 0.0 0.0 0.0 0.0 0.0 0.0 0.0 0.0 0.0 0.0 0.0 0.0 0.0 0.0 0.0 0.0 0.0 0.0 0.0 0.0 0.0 0.0 0.0 0.0 0.0 0.0 0.0 0.0 0.0 0.0 0.0 0.0 0.0 0.0 0.0 0.0 0.0 0.0 0.0 0.0 0.0 0.0 0.0 0.0 0.0 0.0 0.0 0.0 0.0 0.0 0.0 0.0 0.0 0.0 0.0 0.0 0.0 0.0 0.0 0.0 0.0 0.0 0.0 0.0 0.0 0.0 0.0 0.0 0.0 0.0 0.0 0.0 0.0 0.0 0.0 0.0 0.0 0.0 0.0 0.0 0.0 0.0 0.0 0.0 0.0 0.0 0.0 0.0…
chr5	158677729	G	A	rs75972093	dorsolateral-prefrontal-cortex_H3K27ac_ENCFF610ZPW.bed dorsolateral-prefrontal-cortex_H3K27ac_ENCFF229NLK.bed dorsolateral-prefrontal-cortex_H3K27ac_ENCFF189UQY.bed SK-N-SH_H3K4me2_ENCFF680QLN.bed dorsolateral-prefrontal-cortex_H3K27ac_ENCFF474VLR.bed temporal-lobe_H3K4me1_ENCFF452SPQ.bed dorsolateral-prefrontal-cortex_H3K27ac_ENCFF586OIU.bed motor-neuron_H3K27ac_ENCFF788KZX.bed caudate-nucleus_H…	0.0 0.0 0.0 0.0 0.0 0.0 0.0 0.0 0.0 0.0 0.0 0.0 0.0 0.0 0.0 0.0 0.0 0.0 0.0 0.0 0.0 0.0 0.0 0.0 0.0 0.0 0.0 0.0 0.0 0.0 0.0 0.0 0.0 0.0 0.0 0.0 0.0 0.0 0.0 0.0 0.0 0.0 0.0 0.0 0.0 0.0 0.0 0.0 0.0 0.0 0.0 0.0 0.0 0.0 0.0 0.0 0.0 0.0 0.0 0.0 0.0 0.0 0.0 0.0 0.0 0.0 0.0 0.0 0.0 0.0 0.0 0.0 0.0 0.0 0.0 0.0 0.0 0.0 0.0 0.0 0.0 0.0 0.0 0.0
chr1	230136877	G	A	rs11807834	temporal-lobe_H3K4me1_ENCFF452SPQ.bed angular-gyrus_H3K4me1_ENCFF437RXH.bed head-of-caudate-nucleus_DNase-seq_ENCFF578IRP.bed motor-neuron_H3K27ac_ENCFF916FML.bed substantia-nigra_H3K4me1_ENCFF356UEG.bed layer-of-hippocampus_H3K4me1_ENCFF260KOR.bed germinal-matrix_H3K4me1_ENCFF145XQU.bed motor-neuron_H3K27ac_ENCFF853JMX.bed angular-gyrus_H3K4me1_ENCFF813JPB.bed caudate-nucleus_H3K4me1_ENCFF280IMI…	0.0 0.0 0.0 0.0 0.0 0.0 0.0 0.0 0.0 0.0 0.0 0.0 0.0 0.0 0.0 0.0 0.0 0.0 0.0 0.0
chr2	37323760	T	C	rs7584565	angular-gyrus_H3K4me1_ENCFF437RXH.bed caudate-nucleus_H3K4me1_ENCFF280IMI.bed dorsolateral-prefrontal-cortex_H3K4me1_ENCFF430MTV.bed dorsolateral-prefrontal-cortex_H3K4me1_ENCFF860LKA.bed	0.0 0.0 0.0 0.0
chr15	34367316	G	C	rs117799466	dorsolateral-prefrontal-cortex_H3K27me3_ENCFF889LTS.bed dorsolateral-prefrontal-cortex_H3K27me3_ENCFF756BDJ.bed dorsolateral-prefrontal-cortex_H3K27me3_ENCFF620QQE.bed dorsolateral-prefrontal-cortex_H3K27me3_ENCFF218KRJ.bed layer-of-hippocampus_H3K27me3_ENCFF700KWB.bed dorsolateral-prefrontal-cortex_H3K27me3_ENCFF689TKU.bed dorsolateral-prefrontal-cortex_H3K27me3_ENCFF370CQH.bed dorsolateral-pref…	0.0 0.0 0.0 0.0 0.0 0.0 0.0 0.0 0.0 0.0 0.0 0.0 0.0 0.0 0.0 0.0 0.0 0.0 0.0 0.0 0.0 0.0 0.0 0.0 0.0 0.0 0.0 0.0 0.0 0.0 0.0 0.0 0.0 0.0 0.0 0.0 0.0 0.0 0.0 0.0 0.0 0.0 0.0 0.0 0.0 0.0 0.0 0.0 0.0 0.0 0.0 0.0 0.0 0.0 0.0 0.0 0.0 0.0 0.0 0.0 0.0 0.0 0.0 0.0 0.0 0.0 0.0 0.0 0.0 0.0 0.0 0.0 0.0 0.0
chr1	90726025	A	G	rs72720396	SK-N-SH_EZH2phosphoT487_ENCFF280JJA.bed SK-N-MC_EZH2_ENCFF035WFT.bed	0.0 0.0
chr7	12210776	G	A	rs3807865	SK-N-MC_H3K9ac_ENCFF122KJD.bed dorsolateral-prefrontal-cortex_H3K27ac_ENCFF610ZPW.bed SK-N-SH_ZNF565_ENCFF116TSA.bed dorsolateral-prefrontal-cortex_H3K27ac_ENCFF229NLK.bed dorsolateral-prefrontal-cortex_H3K27ac_ENCFF474VLR.bed SK-N-SH_POU6F1_ENCFF065OBK.bed SK-N-MC_H3K27ac_ENCFF104LAY.bed caudate-nucleus_H3K27ac_ENCFF495HNT.bed dorsolateral-prefrontal-cortex_H3K27ac_ENCFF730HDE.bed dorsolateral-p…	0.0 0.0 0.0 0.0 0.0 0.0 0.0 0.0 0.0 0.0 0.0 0.0 0.0 0.0 0.0 0.0 0.0 0.0 0.0 0.0 0.0 0.0 0.0 0.0 0.0 0.0 0.0 0.0 0.0 0.0 0.0 0.0 0.0 0.0 0.0 0.0 0.0 0.0 0.0 0.0 0.0 0.0 0.0 0.0 0.0 0.0 0.0 0.0 0.0 0.0 0.0 0.0 0.0
chr1	205066327	A	G	rs16937	dorsolateral-prefrontal-cortex_DNase-seq_ENCFF267YYH.bed posterior-cingulate-gyrus_DNase-seq_ENCFF626KCP.bed dorsolateral-prefrontal-cortex_DNase-seq_ENCFF358ZOO.bed dorsolateral-prefrontal-cortex_DNase-seq_ENCFF731URZ.bed posterior-cingulate-gyrus_DNase-seq_ENCFF900IJE.bed head-of-caudate-nucleus_DNase-seq_ENCFF426CKX.bed posterior-cingulate-gyrus_DNase-seq_ENCFF227XCF.bed posterior-cingulate-gy…	0.0 0.0 0.0 0.0 0.0 0.0 0.0 0.0 0.0 0.0 0.0 0.0 0.0 0.0 0.0 0.0 0.0 0.0 0.0 0.0 0.0 0.0 0.0 0.0 0.0 0.0 0.0 0.0 0.0 0.0 0.0 0.0 0.0 0.0 0.0 0.0 0.0 0.0 0.0 0.0 0.0 0.0 0.0 0.0 0.0 0.0 0.0 0.0 0.0 0.0 0.0 0.0 0.0 0.0 0.0 0.0 0.0 0.0 0.0 0.0 0.0 0.0 0.0 0.0 0.0 0.0 0.0 0.0 0.0 0.0 0.0 0.0 0.0 0.0 0.0 0.0 0.0 0.0 0.0 0.0 0.0 0.0 0.0 0.0 0.0 0.0 0.0 0.0 0.0
chr11	57325294	A	G	rs72921997	dorsolateral-prefrontal-cortex_H3K27ac_ENCFF681YKY.bed motor-neuron_H3K27ac_ENCFF916FML.bed motor-neuron_H3K27ac_ENCFF853JMX.bed H54_POLR2A_ENCFF226BZE.bed dorsolateral-prefrontal-cortex_H3K27ac_ENCFF307QYO.bed dorsolateral-prefrontal-cortex_H3K27ac_ENCFF595CLG.bed	0.0 0.0 0.0 0.0 0.0 0.0
