# Supplementary material for: Neur-Ally: a deep learning model for regulatory variant prediction based on genomic and epigenomic features in brain and its validation in certain neurological disorders
Source: NAR Genom Bioinform. 2025 Jun 13;7(2):lqaf080. doi: 10.1093/nargab/lqaf080 (PMC12164584; doi:10.1093/nargab/lqaf080)
Supplement: lqaf080_Supplemental_Files [file lqaf080_supplemental_files.zip › supp-4.csv]

Chr	Pos	Ref	Alt	SNP	Signif. labels	Signif. scores
chr2	171074308	A	G	rs16823191	astrocyte_H3K36me3_ENCFF198QMN.bed BE2C_H3K36me3_ENCFF098GTL.bed	0.0 0.0
chr2	37376658	G	A	rs888096	brain_DNase-seq_ENCFF301ARM.bed brain_DNase-seq_ENCFF693LCL.bed brain_DNase-seq_ENCFF549EGS.bed brain_DNase-seq_ENCFF491PPP.bed brain_DNase-seq_ENCFF117OYB.bed brain_DNase-seq_ENCFF819SKB.bed brain_DNase-seq_ENCFF666HLW.bed inferior-parietal-cortex_DNase-seq_ENCFF881WHO.bed brain_DNase-seq_ENCFF018ATG.bed brain_DNase-seq_ENCFF617UGK.bed middle-frontal-gyrus_DNase-seq_ENCFF918ILU.bed brain_DNase-s…	0.0 0.0 0.0 0.0 0.0 0.0 0.0 0.0 0.0 0.0 0.0 0.0 0.0 0.0 0.0 0.0
chr11	131450176	T	C	rs1550976	dorsolateral-prefrontal-cortex_DNase-seq_ENCFF026BCO.bed posterior-cingulate-gyrus_DNase-seq_ENCFF887QIZ.bed posterior-cingulate-gyrus_DNase-seq_ENCFF030QSS.bed PFSK-1_REST_ENCFF071IVL.bed PFSK-1_FOXP2_ENCFF425LSA.bed posterior-cingulate-gyrus_DNase-seq_ENCFF653TDA.bed posterior-cingulate-gyrus_DNase-seq_ENCFF971WVB.bed	0.0 0.0 0.0 0.0 0.0 0.0 0.0
chr8	144357897	G	A	rs2280840	posterior-cingulate-gyrus_DNase-seq_ENCFF376UYD.bed posterior-cingulate-gyrus_DNase-seq_ENCFF615PSI.bed dorsolateral-prefrontal-cortex_DNase-seq_ENCFF771YBO.bed head-of-caudate-nucleus_DNase-seq_ENCFF578IRP.bed head-of-caudate-nucleus_DNase-seq_ENCFF922ZXC.bed dorsolateral-prefrontal-cortex_DNase-seq_ENCFF983AOQ.bed dorsolateral-prefrontal-cortex_DNase-seq_ENCFF750SYW.bed posterior-cingulate-gyru…	0.0 0.0 0.0 0.0 0.0 0.0 0.0 0.0 0.0 0.0 0.0 0.0 0.0 0.0 0.0 0.0 0.0 0.0 0.0 0.0 0.0 0.0 0.0 0.0 0.0 0.0 0.0 0.0 0.0 0.0 0.0
